# Supplementary material for: Mortality Associated with Night and Weekend Admissions to ICU with On-Site Intensivist Coverage: Results of a Nine-Year Cohort Study (2006-2014)
Source: PLoS One. 2016 Dec 29;11(12):e0168548. doi: 10.1371/journal.pone.0168548 (PMC5199040; doi:10.1371/journal.pone.0168548)
Supplement: S1 Dataset — Dataset. (XLSX) [file pone.0168548.s001.xlsx]

## Sheet: Feuil1
Admission code	Age	sex (male =1)	Weight (Kg)	Size (cm)	BMI (Kg/m2)	Malnutrition : no = 1 ; moderate = 2 ; severe = 3	Day of the week (1=Monday...)	Public holiday = 1	Reduced staff = 1	time of admission : 00h to 08h=1 ; 08h to 18h=2 ; 18h to 24h=3	Origin : ED=1; SAMU=2; medicine ward=3; surgery=4; other=5	Diagnostic (respiratory distress=1; shock=2; chronic respiratory failure decompensation=3; neuro=4; infectious=5; AKI=6; cardio=7; trauma=8; postoperative=9; other=10)	IGSII score	Length of stay (ICU) days	outcome (1=DC; 0)	Destination (continuous care unit=1; home=2; medicine=3; surgery=4; other hospital=5; death=6)	limitation of therapeutic effort (1=LTE)	Artificial ventilation	duration artificial ventilation (days)	invasive ventilation	duration invasive ventilation	NIV	duration NIV (days)	Mode VNI	inhaled nitric oxide =1	prone position=1	tracheostomy =1	Swan-ganz KT=1	(Nor)epinephrin=1	duration norepi (days)	RRT	Duration RRT (days)
1	63	1	82				4		2	2	5	2	39	18	1	6	2	1	18	1	18	2	0		2	2	2	2	2	0	2
2	41	1	80	190	22.1607	1	5		2	1	4	5	29	25	0	4	2	1	21	1	21	2	0		2	2	2	2	2	0	2
3	50	2	31				6		1	3	3	3	29	24	0	1	2	1	24	1	17	1	7	2	2	2	2	2	2	0	2
4	81	1					2		2	2	5	1	84	22	0	3	2	1	16	1	16	2	0		2	2	2	2	2	0	2
5	78	1	77				2		2	2	3	2	86	2	1	6	2	1	2	1	2	2	0		2	2	2	2	2	0	2
6	76	1	93	175	30.3673	1	3		2	1	5	3	25	1	0	3	2	2	0	2	0	2	0		2	2	2	2	2	0	2
7	80	1	66	163	24.841	1	5		2	3	5	1	66	27	0	1	2	1	25	1	25	2	0		1	2	2	2	2	0	2
8	60	2	79	163	29.7339	1	3		2	3	3	3	27	3	0	1	2	2	0	2	0	2	0		2	2	2	2	2	0	2
9	50	1	68	188	19.2395	1	4		2	3	4	9	20	2	0	4	2	2	0	2	0	2	0		2	2	2	2	2	0	2
10	57	1	87				5		2	3	1	3	22	2	0	1	2	2	0	2	0	2	0		2	2	2	2	2	0	2
11	73	1					6		1	3	2	2	83	1	1	6	2	1	1	1	1	2	0		2	2	2	2	2	0	2
12	75	1	66				4		2	2	5	1	35	4	1	6	2	1	3	2	0	1	3	3	2	2	2	2	2	0	2
13	60	1	94				4		2	2	3	4	38	40	0	3	2	1	33	1	33	2	0		2	2	2	2	2	0	2
14	76	2	79	153	33.7477	1	1		2	2	5	2	63	2	1	6	2	1	2	1	2	2	0		2	2	2	2	2	0	2
15	62	1	71	164	26.398	1	5		2	3	4	9	26	8	0	4	2	1	6	1	6	2	0		2	2	2	2	2	0	2
16	59	1	52				5		2	3	3	1	39	15	0	3	2	1	12	1	12	2	0		2	2	2	2	2	0	2
17	57	1	80	165	29.3848	1	3		2	1	1	2	83	3	1	6	2	1	3	1	3	2	0		2	2	2	2	2	0	1	1
18	59	1	60	180	18.5185	1	4		2	2	5	10	48	12	0	4	2	1	11	1	11	2	0		2	2	2	2	2	0	2
19	59	2	47	168	16.6525	1	7		1	2	3	4	36	45	0	3	2	1	43	1	37	1	6	2	2	2	2	2	2	0	2
20	83	2	58				6		1	3	4	4	66	4	1	6	2	1	3	1	3	2	0		2	2	2	2	2	0	2
21	65	1	75	170	25.9516	1	4		2	3	3	3	32	28	0	3	2	1	23	1	23	2	0		2	2	2	2	2	0	2
22	38	1	59	173	19.7133	1	3		2	1	2	8	25	2	0	5	2	1	1	1	1	2	0		2	2	2	2	2	0	2
23	72	1	121	175	39.5102	1	1		2	3	5	2	63	4	1	6	2	1	4	1	4	2	0		1	2	2	2	2	0	2
24	65	1	76	176	24.5351	1	3		2	3	4	8	41	3	1	6	2	1	3	1	3	2	0		2	2	2	2	2	0	2
25	77	1	75	189	20.9961	1	5		2	2	2	4	43	7	1	6	2	1	7	1	7	2	0		2	2	2	2	2	0	2
26	84	1	69	175	22.5306	1	7	1	1	1	5	1	80	26	0	5	2	1	26	1	26	2	0		2	2	2	2	2	0	2
27	78	2	56				4		2	3	5	7	35	2	0	1	2	2	0	2	0	2	0		2	2	2	2	2	0	2
28	80	1	49	168	17.3611	1	7		1	2	5	3	51	22	1	6	2	1	20	1	18	1	2	2	2	2	2	2	2	0	2
29	58	1	70	170	24.2215	1	6		1	2	5	1	33	101	0	5	2	1	101	1	94	1	7	1	2	2	2	2	2	0	2
30	60	1	90	170	31.1419	1	2		2	1	3	6	79	1	0	3	2	1	1	1	1	2	0		2	2	2	2	2	0	1	1
31	49	1	62	184	18.3129	1	6		1	2	4	9	26	3	0	4	2	1	2	1	2	2	0		2	2	2	2	2	0	2
32	71	2	64				3		2	3	3	1	44	21	0	3	2	1	18	1	14	1	4	1	2	2	2	2	2	0	2
33	85	2	57	160	22.2656	1	1		2	3	5	1	44	32	0	1	2	1	29	1	27	1	2	2	1	1	2	2	2	0	2
34	59	2	59	165	21.6713	1	3		2	3	3	5	21	3	0	3	2	2	0	2	0	2	0		2	2	2	2	2	0	2
35	79	2	40				4		2	3	3	1	28	9	0	3	2	1	6	2	0	1	6	3	2	2	2	2	2	0	2
36	21	1	71				5		2	1	1	5	8	1	0	3	2	2	0	2	0	2	0		2	2	2	2	2	0	2
37	79	2	56				2		2	2	3	3	40	4	0	1	2	1	5	1	1	1	4	2	2	2	2	2	2	0	2
38	38	1	65	171	22.2291	1	4		2	2	3	1	32	17	0	3	2	1	15	1	15	2	0		1	1	2	2	2	0	2
39	84	1	86	170	29.7578	1	5		2	2	3	1	65	3	1	6	2	1	3	1	3	2	0		2	2	2	2	2	0	2
40	81	1	83	172	28.0557	1	6		1	1	3	1	63	15	0	3	2	1	12	1	12	2	0		2	2	2	2	2	0	2
41	59	1	67				5		2	3	1	10	32	2	0	4	2	1	2	1	1	1	1	1	2	2	2	2	2	0	2
42	75	1	92				4		2	1	3	1	25	19	0	3	2	1	16	1	16	2	0		2	2	2	2	2	0	2
43	76	1	70				2		2	3	3	2	43	1	0	4	2	2	0	2	0	2	0		2	2	2	2	2	0	2
44	62	1	62				7		1	1	1	7	31	4	0	3	2	2	0	2	0	2	0		2	2	2	2	2	0	2
45	74	1	76				7		1	2	3	1	47	4	0	3	2	1	3	1	3	2	0		2	2	2	2	2	0	2
46	72	2	68	158	27.2392	1	1		2	2	5	2	40	8	0	4	2	1	5	1	5	2	0		2	2	2	2	2	0	2
47	46	1	80	174	26.4236	1	7		1	1	1	8	16	2	0	1	2	2	0	2	0	2	0		2	2	2	2	2	0	2
48	63	1	72				6		1	2	3	3	29	3	0	3	2	1	1	2	0	1	1	3	2	2	2	2	2	0	2
49	38	1	59				2		2	2	3	1	21	10	0	3	2	1	6	1	6	2	0		2	2	2	2	2	0	2
50	46	1	108	153	46.1361	1	3		2	1	1	1	75	1	1	6	2	2	0	2	0	2	0		2	2	2	2	2	0	2
51	71	1	74	175	24.1633	1	2		2	1	4	4	65	32	1	6	2	1	31	1	31	2	0		2	2	2	2	2	0	2
52	83	1	60	167	21.5139	1	6		1	2	3	3	43	14	0	1	2	1	12	1	11	1	1	1	2	2	2	2	2	0	2
53	84	1	80				6		1	1	1	1	82	1	1	6	2	1	1	1	1	2	0		2	2	2	2	2	0	2
54	59	2	70	159	27.6888	1	3		2	3	2	3	36	12	0	3	2	1	9	1	9	2	0		2	2	2	2	2	0	2
55	80	1	71				1		2	1	5	1	82	1	1	6	2	1	1	1	1	2	0		2	2	2	2	2	0	2
56	61	1	61				5		2	3	3	1	22	4	0	3	2	2	0	2	0	2	0		2	2	2	2	2	0	2
57	20	2	29	142	14.3821	1	3		2	2	4	9	14	7	0	1	2	1	3	1	2	1	1	2	2	2	2	2	2	0	2
58	92	2	43				2		2	2	3	1	38	11	1	6	2	1	12	2	0	1	12	3	2	2	2	2	2	0	2
59	77	1	59	170	20.4152	1	5		2	2	3	1	38	22	1	6	2	1	22	1	20	1	2	1	2	2	2	2	2	0	2
60	71	2	43				1		2	2	2	3	23	6	0	1	2	1	6	1	6	2	0		2	2	2	2	2	0	2
61	59	1	72	190	19.9446	1	3		2	1	1	3	35	4	0	3	2	2	0	2	0	2	0		2	2	2	2	2	0	2
62	67	1	79	180	24.3827	1	4		2	2	3	4	45	13	0	3	2	1	9	1	9	2	0		2	2	2	2	2	0	2
63	46	2	40	144	19.2901	1	7		1	2	1	8	64	4	0	3	2	1	2	1	2	2	0		2	2	2	2	2	0	2
64	62	1	70	181	21.3669	1	2		2	3	1	3	46	4	0	3	2	1	2	2	0	1	2	3	2	2	2	2	2	0	2
65	82	1	67	178	21.1463	1	4		2	1	1	1	32	17	1	6	2	1	14	1	13	1	1	2	1	2	2	2	2	0	2
66	66	2	52	151	22.806	1	6		1	3	1	2	41	2	0	3	2	2	0	2	0	2	0		2	2	2	2	2	0	2
67	81	1	85	175	27.7551	1	4		2	3	3	5	34	4	0	3	2	2	0	2	0	2	0		2	2	2	2	2	0	2
68	28	1	48	177	15.3213	1	1		2	2	3	2	54	30	0	3	2	1	25	1	25	2	0		2	2	2	2	2	0	1	14
69	73	2	81	154	34.1542	1	5		2	2	3	3	36	13	0	3	2	1	13	1	13	2	0		2	2	2	2	2	0	2
70	43	1	90	181	27.4717	1	3		2	2	5	7	32	11	0	3	2	1	8	1	8	2	0		2	2	2	2	2	0	2
71	80	2	60	158	24.0346	1	4		2	2	3	8	32	3	0	3	2	2	0	2	0	2	0		2	2	2	2	2	0	2
72	47	1	73	178	23.04	1	2		2	2	3	1	54	20	1	6	2	1	20	1	20	2	0		2	2	2	2	2	0	2
73	72	2	53	160	20.7031	1	6		1	2	3	1	26	4	0	3	2	2	0	2	0	2	0		2	2	2	2	2	0	2
74	85	2	64	150	28.4444	1	1		2	3	5	1	61	17	1	6	2	1	17	1	16	1	1	1	2	2	2	2	2	0	2
75	57	1	145	178	45.7644	1	6		1	3	4	1	40	70	0	1	2	1	68	1	66	1	2	2	1	2	2	2	2	0	2
76	24	1	127	170	43.9446	1	1		2	2	5	1	22	27	0	5	2	1	23	1	23	2	0		2	2	2	2	2	0	2
77	73	1	77	174	25.4327	1	3		2	2	1	3	37	19	0	1	2	1	6	1	3	1	3	2	2	2	2	2	2	0	2
78	75	1	78	170	26.9896	1	6		1	1	3	4	29	3	0	3	2	2	0	2	0	2	0		2	2	2	2	2	0	2
79	75	1	72	173	24.0569	1	3		2	3	5	3	30	9	0	5	2	1	9	1	9	2	0		2	2	2	2	2	0	2
80	84	2	64	160	25	1	1		2	3	3	4	46	9	0	3	2	2	0	2	0	2	0		2	2	2	2	2	0	2
81	79	1	58	161	22.3757	1	7		1	2	2	1	52	27	0	4	2	1	20	1	20	2	0		2	2	2	2	2	0	2
82	63	1	58	163	21.83	1	5		2	2	3	1	58	10	0	1	2	1	7	1	7	2	0		2	2	2	2	2	0	2
83	59	1	71	190	19.6676	1	2		2	2	3	3	23	34	1	6	2	1	27	1	27	2	0		1	2	2	2	2	0	2
84	54	2	66	159	26.1066	1	7		1	2	5	1	33	44	0	5	2	1	13	1	11	1	2	1	2	2	2	2	2	0	2
85	68	1	75	163	28.2284	1	1		2	1	2	3	43	71	1	6	2	1	71	1	71	2	0		2	2	2	2	2	0	2
86	51	1	60	180	18.5185	1	7	1	1	3	5	2	75	108	0	5	2	1	102	1	102	2	0		2	2	2	2	2	0	1	49
87	68	1	69	175	22.5306	1	1		2	1	3	5	25	3	0	3	2	2	0	2	0	2	0		2	2	2	2	2	0	2
88	60	1	74	174	24.4418	1	1		2	2	3	4	46	17	0	3	2	1	14	1	14	2	0		2	2	2	2	2	0	2
89	17	1	56				1		2	3	5	3	16	3	0	1	2	1	1	2	0	1	1	3	2	2	2	2	2	0	2
90	72	1	97	183	28.9647	1	2		2	2	5	5	29	31	0	5	2	1	26	1	26	2	0		2	2	2	2	2	0	2
91	36	2	47	172	15.887	1	5		2	2	1	10	18	2	0	1	2	2	0	2	0	2	0		2	2	2	2	2	0	2
92	29	1	65	186	18.7883	1	1		2	2	3	7	32	8	0	2	2	2	0	2	0	2	0		2	2	2	2	2	0	2
93	63	1	95	195	24.9836	1	5		2	2	5	4	44	6	0	3	2	1	3	1	3	2	0		2	2	2	2	2	0	2
94	83	1	56	154	23.6128	1	1	1	1	3	1	1	33	5	0	1	2	1	3	2	0	1	3	3	2	2	2	2	2	0	2
95	67	2	47				5		2	3	3	1	55	3	1	6	2	1	3	1	3	2	0		2	2	2	2	2	0	2
96	77	2	74				5		2	3	2	2	92	12	1	6	2	1	12	1	12	2	0		2	2	2	2	2	0	2
97	52	1	48	180	14.8148	1	3		2	2	5	10	28	14	0	5	2	2	0	2	0	2	0		2	2	2	2	2	0	2
98	48	2	61	160	23.8281	1	4		2	2	4	10	19	6	0	4	2	1	5	1	5	2	0		2	2	2	2	2	0	2
99	84	1	69	168	24.4473	1	3		2	2	4	9	20	2	0	4	2	2	0	2	0	2	0		2	2	2	2	2	0	2
100	57	1	36	164	13.3849	1	2		2	2	5	3	23	3	1	6	2	1	3	2	0	1	3	3	2	2	2	2	2	0	2
101	78	2	66	172	22.3094	1	2		2	3	5	3	50	18	0	1	2	1	9	1	9	2	0		2	2	2	2	2	0	2
102	30	1	55	177	17.5556	1	5		2	1	1	10	9	2	0	3	2	2	0	2	0	2	0		2	2	2	2	2	0	2
103	53	1	40	170	13.8408	1	5		2	2	2	2	106	2	1	6	2	1	2	1	2	2	0		2	2	2	2	2	0	2
104	72	1	86	180	26.5432	1	6		1	3	3	3	29	5	0	3	2	2	0	2	0	2	0		2	2	2	2	2	0	2
105	58	1	108	168	38.2653	1	7		1	2	4	1	36	16	0	4	2	1	13	1	13	2	0		2	2	2	2	2	0	2
106	78	2	58	162	22.1003	1	2		2	1	1	2	36	2	0	2	2	1	2	2	0	1	2	3	2	2	2	2	2	0	2
107	54	2	63	165	23.1405	1	7		1	2	5	3	36	12	0	5	2	1	12	1	9	1	3	1	2	2	2	2	2	0	2
108	44	1	50	173	16.7062	1	5		2	2	2	2	85	1	1	6	2	1	1	1	1	2	0		2	2	2	2	2	0	2
109	60	2	114	163	42.9071	1	4		2	1	3	7	93	9	0	3	2	1	8	1	8	2	0		2	2	2	2	2	0	2
110	78	2	40	158	16.0231	1	2		2	2	5	3	52	34	1	6	2	1	34	1	33	1	1	1	2	2	2	2	2	0	2
111	59	2	56	153	23.9224	1	7		1	2	5	1	82	65	0	5	2	1	60	1	60	2	0		2	2	2	2	2	0	2
112	67	1	48	175	15.6735	1	7		1	2	3	2	37	87	1	6	2	1	87	1	84	1	3	2	1	2	2	2	2	0	2
113	19	1	65	165	23.8751	1	3		2	2	5	10	18	2	0	3	2	2	0	2	0	2	0		2	2	2	2	2	0	2
114	58	1	107	187	30.5985	1	6		1	2	1	4	34	7	0	3	2	1	5	1	5	2	0		2	2	2	2	2	0	2
115	54	1	101				6		1	2	5	2	65	37	0	5	2	1	13	1	13	2	0		2	2	2	2	2	0	2
116	58	1	83	173	27.7323	1	3		2	1	1	4	43	4	1	6	2	1	4	1	4	2	0		2	2	2	2	2	0	2
117	59	2	49	165	17.9982	1	2		2	3	3	3	16	5	0	5	2	2	0	2	0	2	0		2	2	2	2	2	0	2
118	65	1	64	176	20.6612	1	3		2	2	3	10	41	5	0	3	2	1	4	1	4	2	0		2	2	2	2	2	0	2
119	64	2	51	162	19.433	1	2		2	1	3	1	46	7	1	6	2	1	7	1	7	2	0		2	2	2	2	2	0	2
120	48	1	73	170	25.2595	1	7		1	2	5	2	48	39	0	3	2	1	39	1	39	2	0		2	2	2	2	2	0	2
121	77	2	59	145	28.0618	1	2		2	2	5	3	22	2	0	3	2	1	1	2	0	1	1	3	2	2	2	2	2	0	2
122	52	1	118	180	36.4198	1	2		2	2	3	4	35	52	1	6	2	1	52	1	52	2	0		2	2	2	2	2	0	2
123	78	1	70	165	25.7117	1	6		1	2	3	2	58	7	0	3	2	1	2	1	2	2	0		2	2	2	2	2	0	2
124	52	1	70	170	24.2215	1	6		1	3	1	6	75	8	0	3	2	1	6	1	6	2	0		2	2	2	2	2	0	1	4
125	61	2	68	162	25.9107	1	3		2	3	4	9	40	5	0	4	2	1	4	1	4	2	0		2	2	2	2	2	0	2
126	86	1	79				6		1	1	1	1	31	2	0	3	2	2	0	2	0	2	0		2	2	2	2	2	0	2
127	47	1	54	175	17.6327	1	4		2	2	3	4	68	12	1	6	2	1	12	1	12	2	0		2	2	2	2	2	0	2
128	41	1	40	170	13.8408	1	6		1	2	3	10	17	4	0	3	2	2	0	2	0	2	0		2	2	2	2	2	0	2
129	70	2	79	165	29.0174	1	2		2	1	5	10	21	2	0	2	2	2	0	2	0	2	0		2	2	2	2	2	0	2
130	74	1	70	176	22.5981	1	6		1	2	5	4	61	34	0	4	2	1	26	1	26	2	0		2	2	2	2	2	0	2
131	65	2	130	165	47.7502	1	7		1	1	5	3	36	6	0	1	2	1	2	2	0	1	2	3	2	2	2	2	2	0	2
132	60	1	70	175	22.8571	1	4		2	2	5	10	53	2	0	3	2	2	0	2	0	2	0		2	2	2	2	2	0	2
133	75	2	61	160	23.8281	1	1		2	1	5	3	29	6	0	5	2	2	0	2	0	2	0		2	2	2	2	2	0	2
134	66	2	39	155	16.2331	1	2		2	1	2	4	52	13	1	6	2	1	13	1	13	2	0		2	2	2	2	2	0	2
135	73	1	63	170	21.7993	1	6		1	2	5	2	65	16	1	6	2	1	16	1	16	2	0		1	1	2	2	2	0	2
136	52	1	76	168	26.9274	1	3		2	2	3	9	39	6	0	3	2	1	6	1	6	2	0		2	2	2	2	2	0	1	2
137	79	2	49	158	19.6283	1	2		2	1	1	4	62	8	1	6	2	1	8	1	8	2	0		2	2	2	2	2	0	2
138	19	1	60				7		1	1	4	9	24	5	0	3	2	1	2	1	2	2	0		2	2	2	2	2	0	2
139	63	1	70				3		2	3	4	9	53	44	0	4	2	1	36	1	36	2	0		2	2	2	2	2	0	2
140	69	2	87	170	30.1038	1	3		2	2	1	8	24	3	0	1	2	1	3	2	0	1	3	3	2	2	2	2	2	0	2
141	18	1	54				6		1	2	3	5	6	3	0	3	2	2	0	2	0	2	0		2	2	2	2	2	0	2
142	55	2	49	168	17.3611	1	5		2	1	1	1	20	4	0	2	2	1	2	1	2	2	0		2	2	2	2	2	0	2
143	47	1	64	177	20.4284	1	5		2	2	5	1	18	15	0	5	2	1	8	2	0	1	8	3	2	2	2	2	2	0	2
144	64	2	50	168	17.7154	1	7		1	2	5	1	67	18	1	6	2	1	18	1	18	2	0		1	2	2	2	2	0	2
145	82	2	40	155	16.6493	1	5		2	2	5	2	58	3	1	6	2	2	0	2	0	2	0		2	2	2	2	2	0	2
146	48	2	70	170	24.2215	1	7		1	2	1	4	45	2	0	1	2	1	1	1	1	2	0		2	2	2	2	2	0	2
147	66	1	67	155	27.8876	1	1		2	3	5	3	58	10	0	5	2	1	7	1	7	2	0		2	2	2	2	2	0	2
148	49	1	79	176	25.5036	1	2		2	1	1	1	47	16	1	6	2	1	16	1	16	2	0		2	2	2	2	2	0	2
149	61	1	74	172	25.0135	1	5		2	2	5	3	49	23	0	5	2	1	18	1	18	2	0		2	2	2	2	2	0	2
150	79	2	66	155	27.4714	1	1		2	2	3	3	30	4	0	3	2	1	1	2	0	1	1	3	2	2	2	2	2	0	2
151	74	2	65				6		1	2	5	3	36	36	0	2	2	1	29	1	23	1	6	1	2	2	2	2	2	0	2
152	83	1	78	170	26.9896	1	6		1	2	1	7	94	3	1	6	2	1	3	1	3	2	0		2	2	2	2	2	0	2
153	52	1	87	173	29.0688	1	6		1	2	2	2	76	4	1	6	2	1	4	1	4	2	0		1	2	2	2	2	0	1	4
154	78	1	71	170	24.5675	1	4		2	1	4	1	43	6	0	1	2	1	5	1	5	2	0		2	2	2	2	2	0	2
155	24	1	62				2		2	1	1	4	16	1	0	3	2	2	0	2	0	2	0		2	2	2	2	2	0	2
156	40	1	68	170	23.5294	1	1		2	1	5	6	64	5	0	5	2	1	3	1	3	2	0		2	2	2	2	2	0	2
157	75	1					3		2	1	2	10	54	4	1	6	2	1	4	1	4	2	0		2	2	2	2	2	0	2
158	71	1	66				6		1	2	5	1	53	50	1	6	2	1	50	1	49	1	1	2	2	2	2	2	2	0	2
159	60	2	61				6		1	3	1	8	51	2	0	1	2	1	2	1	2	2	0		2	2	2	2	2	0	2
160	65	1					1		2	1	3	2	77	1	1	6	2	1	1	1	1	2	0		2	2	2	2	2	0	2
161	60	1	72				7		1	2	5	10	39	3	0	2	2	1	2	1	2	2	0		2	2	2	2	2	0	2
162	50	2	65	158	26.0375	1	5		2	3	5	3	36	126	0	1	2	1	126	1	125	1	1	1	1	1	2	2	2	0	2
163	38	1	93				3		2	3	1	10	25	3	0	2	2	1	2	1	2	2	0		2	2	2	2	2	0	2
164	78	2	60	158	24.0346	1	2		2	2	1	10	67	5	0	3	2	2	0	2	0	2	0		2	2	2	2	2	0	2
165	82	1	123	170	42.5606	1	7		1	3	3	1	44	35	0	1	2	1	31	1	30	1	1	1	1	1	2	2	2	0	2
166	78	1	71	170	24.5675	1	5		2	1	3	2	37	17	0	4	2	1	9	1	9	2	0		2	2	2	2	2	0	2
167	77	2	67	165	24.6097	1	4		2	1	3	1	31	19	0	1	2	1	18	1	18	2	0		2	2	2	2	2	0	2
168	74	1	70	175	22.8571	1	4		2	1	1	4	71	5	1	6	2	1	5	1	5	2	0		2	2	2	2	2	0	2
169	74	1	86	172	29.0698	1	2		2	2	3	1	25	2	0	1	2	2	0	2	0	2	0		2	2	2	2	2	0	2
170	64	1	71	175	23.1837	1	2		2	3	3	4	22	37	0	3	2	1	35	1	35	2	0		2	2	2	2	2	0	2
171	32	1	119				2		2	3	3	5	19	3	0	3	2	2	0	2	0	2	0		2	2	2	2	2	0	2
172	63	1	62				4		2	3	3	4	57	2	1	6	2	1	2	1	2	2	0		2	2	2	2	2	0	2
173	55	1	77	175	25.1429	1	1		2	2	2	3	56	6	0	3	2	1	2	1	2	2	0		2	2	2	2	2	0	2
174	26	1	51	175	16.6531	1	3		2	2	5	5	64	5	1	6	2	1	5	1	5	2	0		1	1	2	2	2	0	1	5
175	56	1	71	172	23.9995	1	5	1	1	1	3	1	26	10	0	5	2	1	8	1	8	2	0		2	2	2	2	2	0	2
176	62	2	56				2		2	3	5	1	22	24	0	1	2	1	23	2	0	1	23	3	2	2	2	2	2	0	2
177	65	2	102	155	42.4558	1	4		2	2	2	1	50	30	0	1	2	1	30	1	20	1	10	2	2	2	2	2	2	0	2
178	64	1	57				7		1	3	4	9	55	6	1	6	2	1	6	1	6	2	0		1	2	2	2	2	0	1	1
179	44	2	60				6		1	1	1	10	30	3	0	3	2	2	0	2	0	2	0		2	2	2	2	2	0	2
180	80	1	65				7		1	1	5	3	67	17	0	5	2	1	16	1	8	1	8	2	2	2	2	2	2	0	2
181	82	1					2		2	3	4	10	24	2	0	4	2	2	0	2	0	2	0		2	2	2	2	2	0	2
182	69	1	66				1		2	3	5	10	29	5	0	3	2	1	3	1	3	2	0		2	2	2	2	2	0	2
183	67	1	106	167	38.0078	1	6		1	1	1	1	42	16	0	1	2	1	12	1	12	2	0		2	2	2	2	2	0	2
184	58	1	114				1		2	2	2	2	99	1	1	6	2	1	1	1	1	2	0		2	2	2	2	2	0	2
185	51	2	62	161	23.9188	1	3		2	2	3	4	44	7	0	3	2	1	5	1	5	2	0		2	2	2	2	2	0	2
186	48	1					2		2	2	3	9	24	2	0	2	2	1	2	2	0	1	2	2	2	2	2	2	2	0	2
187	69	2	86				1		2	3	1	7	18	3	0	3	2	2	0	2	0	2	0		2	2	2	2	2	0	2
188	57	1	77	170	26.6436	1	6		1	2	4	2	80	26	0	4	2	1	18	1	18	2	0		2	2	2	2	2	0	2
189	82	2	105				4		2	1	1	1	39	2	0	3	2	1	2	2	0	1	2	3	2	2	2	2	2	0	2
190	78	1	50	160	19.5312	1	7		1	2	1	2	95	1	1	6	2	1	1	1	1	2	0		2	2	2	2	2	0	2
191	52	1	55	170	19.0311	1	3		2	2	4	1	38	4	0	5	2	1	3	1	3	2	0		2	2	2	2	2	0	2
192	77	1	78	170	26.9896	1	1		2	2	2	8	51	20	0	5	2	1	20	1	20	2	0		2	2	2	2	2	0	2
193	62	1	78	173	26.0617	1	6		1	2	5	3	47	9	0	5	2	1	7	1	7	2	0		2	2	2	2	2	0	2
194	79	2	61	154	25.721	1	4		2	1	5	1	25	2	0	1	2	2	0	2	0	2	0		2	2	2	2	2	0	2
195	79	1	68	164	25.2826	1	1		2	3	3	10	24	3	0	3	2	2	0	2	0	2	0		2	2	2	2	2	0	2
196	17	2	77	167	27.6095	1	7		1	3	2	1	19	2	0	3	2	1	1	1	1	2	0		2	2	2	2	2	0	2
197	86	1	74	158	29.6427	1	5		2	3	4	1	35	7	0	4	2	2	0	2	0	2	0		2	2	2	2	2	0	2
198	74	1	67				3		2	3	4	4	63	31	0	4	2	1	26	1	26	2	0		2	2	2	2	2	0	2
199	67	2	61	157	24.7475	1	5		2	1	3	4	74	1	1	6	2	1	1	1	1	2	0		2	2	2	2	2	0	2
200	45	1	57	170	19.7232	1	6		1	2	1	1	15	3	0	3	2	2	0	2	0	2	0		2	2	2	2	2	0	2
201	24	1	62				4		2	2	3	4	37	48	1	6	2	1	48	1	48	2	0		2	2	2	2	2	0	2
202	29	1	67	170	23.1834	1	6		1	2	3	4	26	25	0	4	2	1	19	1	19	2	0		2	2	2	2	2	0	2
203	65	1	87	176	28.0863	1	5		2	3	5	2	60	28	0	1	2	1	26	1	26	2	0		1	2	2	2	2	0	1	19
204	46	1	63	180	19.4444	1	6		1	2	5	1	58	7	1	6	2	1	7	1	7	2	0		2	2	2	2	2	0	2
205	33	1	81	177	25.8546	1	3		2	2	3	4	14	5	0	3	2	1	3	1	3	2	0		2	2	2	2	2	0	2
206	78	1	90				2		2	3	5	2	41	8	0	1	2	1	8	2	0	1	8	3	2	2	2	2	2	0	2
207	58	1	67	185	19.5763	1	4		2	3	5	5	29	7	0	3	2	2	0	2	0	2	0		2	2	2	2	2	0	2
208	54	1	52	155	21.6441	1	5		2	3	5	1	29	13	0	5	2	1	10	1	10	2	0		2	2	2	2	2	0	2
209	21	2	67	169	23.4586	1	7		1	3	5	4	25	5	0	3	2	1	2	1	2	2	0		2	2	2	2	2	0	2
210	25	1	77	185	22.4982	1	4		2	1	4	8	29	3	0	4	2	1	2	1	2	2	0		2	2	2	2	2	0	2
211	68	1	56				5		2	3	2	1	38	2	0	1	2	2	0	2	0	2	0		2	2	2	2	2	0	2
212	49	1	76	185	22.206	1	6		1	2	3	1	34	47	0	3	2	1	43	1	43	2	0		2	2	2	2	2	0	2
213	74	2	105	160	41.0156	1	5		2	2	5	5	89	7	1	6	2	1	7	1	7	2	0		2	2	2	2	2	0	1	4
214	75	2	75	152	32.4619	1	5		2	1	5	3	83	22	0	1	2	1	22	1	19	1	3	2	2	2	2	2	2	0	2
215	57	2	54	164	20.0773	1	4		2	1	4	9	43	11	1	6	2	1	11	1	11	2	0		2	2	2	2	2	0	2
216	79	1	94	173	31.4077	1	3		2	3	5	5	29	6	0	1	2	2	0	2	0	2	0		2	2	2	2	2	0	2
217	77	1	60	160	23.4375	1	7		1	2	4	4	59	3	1	6	2	1	3	1	3	2	0		2	2	2	2	2	0	2
218	80	1	49	148	22.3703	1	5		2	3	1	2	64	13	0	3	2	2	0	2	0	2	0		2	2	2	2	2	0	2
219	35	1	71				2		2	2	3	5	47	24	0	3	2	1	22	1	22	2	0		2	2	2	2	2	0	2
220	45	1	55				3		2	2	3	1	64	2	1	6	2	1	2	1	2	2	0		2	2	2	2	2	0	2
221	65	2	86				4		2	3	5	1	50	3	0	1	2	1	3	2	0	1	3	3	2	2	2	2	2	0	2
222	20	1	57	165	20.9366	1	5		2	1	2	4	26	3	0	3	2	1	2	1	2	2	0		2	2	2	2	2	0	2
223	45	1	73				3		2	1	4	4	36	5	0	4	2	1	4	1	4	2	0		2	2	2	2	2	0	2
224	76	2	50	150	22.2222	1	1		2	2	1	10	43	3	0	3	2	2	0	2	0	2	0		2	2	2	2	2	0	2
225	86	1	100	175	32.6531	1	1		2	2	3	2	60	4	1	6	2	1	4	2	0	1	4	3	2	2	2	2	2	0	2
226	85	1	75	178	23.6713	1	1		2	3	1	2	30	4	0	1	2	2	0	2	0	2	0		2	2	2	2	2	0	2
227	70	2	50	140	25.5102	1	5		2	2	3	1	80	2	1	6	2	1	2	1	2	2	0		2	2	2	2	2	0	1	1
228	55	2	60	165	22.0386	1	4		2	3	3	10	35	3	0	3	2	2	0	2	0	2	0		2	2	2	2	2	0	2
229	63	2	65	155	27.0552	1	3		2	2	5	4	44	27	0	5	2	1	27	1	27	2	0		2	2	2	2	2	0	2
230	42	2	51	155	21.2279	1	3		2	2	3	3	32	48	0	1	2	1	48	1	46	1	2	2	2	2	2	2	2	0	2
231	76	1	77	170	26.6436	1	2		2	2	1	5	46	3	1	6	2	1	2	2	0	1	2	3	2	2	2	2	2	0	2
232	43	1	70	175	22.8571	1	1		2	2	5	1	17	5	0	5	2	2	0	2	0	2	0		2	2	2	2	2	0	2
233	27	1	76	180	23.4568	1	1		2	2	5	4	22	12	1	6	2	1	8	1	8	2	0		2	2	2	2	2	0	2
234	24	2	50	160	19.5312	1	6		1	2	1	2	16	3	0	1	2	2	0	2	0	2	0		2	2	2	2	2	0	2
235	18	1	88	180	27.1605	1	6		1	1	4	8	23	10	0	4	2	1	2	1	1	1	1	2	2	2	2	2	2	0	2
236	58	2	133	168	47.123	1	5		2	2	5	5	16	5	0	1	2	2	0	2	0	2	0		2	2	2	2	2	0	2
237	43	2	53	170	18.3391	1	7		1	1	3	1	53	24	1	6	2	1	24	1	23	1	1	1	1	1	2	2	2	0	2
238	76	2	75	165	27.5482	1	1		2	1	1	5	46	30	0	3	2	1	26	1	26	2	0		2	2	2	2	2	0	2
239	77	2	94	163	35.3796	1	6		1	3	4	2	91	54	1	6	2	1	54	1	54	2	0		2	2	2	2	2	0	1	30
240	18	1	33				4		2	1	1	3	15	1	0	1	2	2	0	2	0	2	0		2	2	2	2	2	0	2
241	51	2	75	160	29.2969	1	4		2	3	4	7	23	2	0	4	2	2	0	2	0	2	0		2	2	2	2	2	0	2
242	17	1	28	160	10.9375	1	2		2	2	2	3	24	5	0	1	2	1	5	2	0	1	5	3	2	2	2	2	2	0	2
243	56	2	75	150	33.3333	1	4		2	2	5	2	28	3	0	1	2	2	0	2	0	2	0		2	2	2	2	2	0	2
244	70	1	65	177	20.7476	1	7		1	2	3	7	83	2	1	6	2	1	2	1	2	2	0		2	2	2	2	2	0	2
245	38	2	164	150	72.8889	1	1		2	2	1	3	22	9	0	2	2	1	8	2	0	1	8	3	2	2	2	2	2	0	2
246	75	2	71	152	30.7306	1	6		1	3	3	1	53	32	0	1	2	1	32	1	29	1	3	2	2	2	2	2	2	0	2
247	65	1	56	171	19.1512	1	5		2	2	4	1	28	6	0	4	2	1	5	1	5	2	0		2	2	2	2	2	0	2
248	49	1	55				2		2	3	1	10	23	2	0	3	2	2	0	2	0	2	0		2	2	2	2	2	0	2
249	88	1	76	180	23.4568	1	1		2	3	5	2	87	3	1	6	2	1	3	1	3	2	0		1	2	2	2	2	0	2
250	20	2	37	169	12.9547	1	3		2	2	3	10	16	2	0	3	2	2	0	2	0	2	0		2	2	2	2	2	0	2
251	79	1	88	168	31.1791	1	3		2	2	3	5	28	2	0	4	2	2	0	2	0	2	0		2	2	2	2	2	0	2
252	36	1	111	170	38.4083	1	2		2	2	2	4	50	10	1	6	2	1	10	1	10	2	0		1	1	2	2	2	0	2
253	83	2	70	163	26.3465	1	2		2	3	3	2	53	18	0	4	2	1	16	1	16	2	0		2	2	2	2	2	0	2
254	74	2	62	154	26.1427	1	2		2	2	5	2	39	2	0	3	2	2	0	2	0	2	0		2	2	2	2	2	0	2
255	34	1	83	183	24.7843	1	5		2	2	5	5	9	2	0	5	2	2	0	2	0	2	0		2	2	2	2	2	0	2
256	27	2	59				5		2	2	1	8	32	2	0	3	2	1	1	1	1	2	0		2	2	2	2	2	0	2
257	76	2	54	150	24	1	6		1	2	3	3	28	2	0	1	2	2	0	2	0	2	0		2	2	2	2	2	0	2
258	71	1	88	172	29.7458	1	5		2	2	5	3	23	3	0	1	2	2	0	2	0	2	0		2	2	2	2	2	0	2
259	41	2	59	160	23.0469	1	4		2	2	5	10	30	5	0	5	2	2	0	2	0	2	0		2	2	2	2	2	0	2
260	76	1	80	172	27.0416	1	2		2	2	3	2	48	1	0	4	2	2	0	2	0	2	0		2	2	2	2	2	0	2
261	36	2					7		1	3	1	5	6	3	0	3	2	2	0	2	0	2	0		2	2	2	2	2	0	2
262	54	1	89	173	29.737	1	6		1	2	5	1	17	5	0	5	2	1	2	2	0	1	2	3	2	2	2	2	2	0	2
263	86	1	72	170	24.9135	1	6		1	3	3	6	44	6	0	3	2	2	0	2	0	2	0		2	2	2	2	2	0	2
264	66	1	54	174	17.8359	1	3		2	2	5	2	49	3	1	6	2	1	3	1	3	2	0		2	2	2	2	2	0	2
265	49	1	101	173	33.7465	1	3		2	3	4	9	15	3	0	4	2	2	0	2	0	2	0		2	2	2	2	2	0	2
266	54	2					4		2	3	5	4	18	3	0	3	2	2	0	2	0	2	0		2	2	2	2	2	0	2
267	83	2	62	163	23.3355	1	6		1	2	4	2	106	2	1	6	2	1	2	1	2	2	0		2	2	2	2	2	0	2
268	49	2	96	153	41.0099	1	4		2	2	1	10	28	13	0	3	2	1	3	2	0	1	3	3	2	2	2	2	2	0	2
269	52	1	96	174	31.7083	1	4		2	2	5	2	25	7	0	2	2	1	7	2	0	1	7	3	2	2	2	2	2	0	2
270	70	1	83	180	25.6173	1	7		1	2	3	1	47	32	0	3	2	1	26	1	24	1	2	2	2	2	2	2	2	0	2
271	69	2	104	155	43.2882	1	2		2	3	5	3	26	3	0	1	2	1	3	2	0	1	3	3	2	2	2	2	2	0	2
272	70	1	72	169	25.2092	1	2		2	2	3	2	60	45	0	1	2	1	35	1	35	2	0		2	2	2	2	2	0	2
273	31	2	60	165	22.0386	1	6		1	2	5	5	26	6	0	5	2	2	0	2	0	2	0		2	2	2	2	2	0	2
274	76	2	70	165	25.7117	1	5		2	3	3	4	52	21	1	6	2	1	18	1	18	2	0		2	2	2	2	2	0	2
275	71	2	60	165	22.0386	1	3		2	2	3	2	31	4	0	3	2	2	0	2	0	2	0		2	2	2	2	2	0	2
276	77	1	45	156	18.4911	1	7		1	2	5	1	56	23	1	6	2	1	23	1	23	2	0		1	1	2	2	2	0	2
277	39	2	85	170	29.4118	1	6		1	2	5	5	18	2	0	2	2	2	0	2	0	2	0		2	2	2	2	2	0	2
278	79	2	53				6		1	1	1	5	35	3	0	3	2	2	0	2	0	2	0		2	2	2	2	2	0	2
279	54	1	67				7		1	3	3	5	13	11	0	1	2	2	0	2	0	2	0		2	2	2	2	2	0	2
280	66	1	78	180	24.0741	1	1		2	2	5	1	35	11	0	3	2	1	9	1	6	1	3	2	1	1	2	2	2	0	2
281	68	2	57	168	20.1956	1	2		2	2	5	1	28	10	0	5	2	1	10	2	0	1	10	3	2	2	2	2	2	0	2
282	90	1	67	172	22.6474	1	5		2	3	3	7	40	8	0	3	2	1	2	2	0	1	2	3	2	2	2	2	2	0	2
283	81	2	79	160	30.8594	1	1		2	3	3	7	50	7	0	3	2	1	3	2	0	1	3	3	2	2	2	2	2	0	2
284	70	1	62	166	22.4996	1	7	1	1	1	1	1	50	4	1	6	2	1	4	1	3	1	1	1	1	2	2	2	2	0	2
285	71	2	45	150	20	1	5		2	2	3	1	32	20	0	1	2	1	20	1	20	2	0		2	2	2	2	2	0	2
286	62	2	85	162	32.3884	1	7		1	3	3	4	33	60	1	6	2	1	54	1	53	1	1	2	2	2	2	2	2	0	2
287	59	2	52	162	19.8141	1	5		2	3	5	3	23	7	0	1	2	1	7	2	0	1	7	3	2	2	2	2	2	0	2
288	37	2	21	145	9.98811	1	4		2	2	3	1	40	22	0	1	2	1	22	1	22	2	0		2	2	2	2	2	0	2
289	73	1	70	170	24.2215	1	4		2	3	3	4	29	3	0	3	2	2	0	2	0	2	0		2	2	2	2	2	0	2
290	55	2	92	160	35.9375	1	4		2	3	4	7	53	6	0	5	2	1	2	1	2	2	0		2	2	2	2	2	0	2
291	49	1	104	180	32.0988	1	7		1	1	1	1	38	33	0	3	2	1	30	1	30	2	0		2	1	2	2	2	0	2
292	51	2	66	165	24.2424	1	4		2	1	3	7	19	5	0	3	2	2	0	2	0	2	0		2	2	2	2	2	0	2
293	60	2	57	168	20.1956	1	1		2	2	5	4	24	29	0	1	2	1	26	1	21	1	5	2	2	2	2	2	2	0	2
294	83	1	69	169	24.1588	1	7		1	2	3	1	40	17	0	5	2	1	13	1	12	1	1	1	2	1	2	2	2	0	2
295	76	1	95	170	32.872	1	6		1	2	5	3	40	5	0	5	2	1	5	2	0	1	5	3	2	2	2	2	2	0	2
296	77	1	80	160	31.25	1	2		2	2	3	2	98	2	1	6	2	1	2	1	2	2	0		2	2	2	2	2	0	1	1
297	77	2	83	160	32.4219	1	4		2	2	5	7	55	15	0	5	2	1	12	1	12	2	0		2	2	2	2	2	0	2
298	69	1	72				3		2	3	5	5	107	2	1	6	2	1	2	1	2	2	0		2	2	2	2	2	0	1	2
299	30	1	163	184	48.1451	1	4		2	2	5	5	6	2	0	1	2	2	0	2	0	2	0		2	2	2	2	2	0	2
300	76	2	54	150	24	1	2		2	2	3	1	52	46	1	6	2	1	46	1	44	1	2	1	2	2	2	2	2	0	2
301	53	1	47	170	16.263	1	6		1	2	4	1	65	2	1	6	2	1	2	1	2	2	0		1	1	2	2	2	0	2
302	74	1	80	185	23.3747	1	5		2	3	4	5	52	25	0	1	2	1	22	1	22	2	0		2	2	2	2	2	0	2
303	53	2	109	164	40.5265	1	2		2	2	5	10	56	8	0	5	2	1	4	1	4	2	0		2	2	2	2	2	0	2
304	78	1	96	175	31.3469	1	1		2	3	1	2	56	4	1	6	2	1	4	1	4	2	0		2	2	2	2	2	0	1	2
305	77	1	76	170	26.2976	1	5		2	2	3	1	45	70	0	3	2	1	62	1	62	2	0		1	2	2	2	2	0	1	8
306	73	1	71	176	22.921	1	6		1	3	5	3	26	3	0	5	2	2	0	2	0	2	0		2	2	2	2	2	0	2
307	77	1	81	173	27.0641	1	1		2	2	5	10	32	8	0	1	2	2	0	2	0	2	0		2	2	2	2	2	0	2
308	64	1	62	170	21.4533	1	4		2	3	3	4	18	5	0	3	2	2	0	2	0	2	0		2	2	2	2	2	0	2
309	87	1	75	160	29.2969	1	2		2	3	1	3	37	3	1	6	2	1	2	2	0	1	2	3	2	2	2	2	2	0	2
310	32	2	77	164	28.6288	1	1		2	3	2	10	46	5	0	5	2	1	3	1	3	2	0		2	2	2	2	2	0	2
311	24	2	60	165	22.0386	1	1		2	2	3	4	24	5	0	3	2	1	5	1	5	2	0		2	2	2	2	2	0	2
312	63	2	73	162	27.8159	1	5		2	3	3	4	37	17	1	6	2	1	13	1	13	2	0		2	2	2	2	2	0	2
313	27	1	86	193	23.0879	1	6		1	2	2	8	41	2	0	3	2	1	1	1	1	2	0		2	2	2	2	2	0	2
314	79	1	87	165	31.9559	1	3		2	2	1	4	54	33	1	6	2	1	33	1	33	2	0		2	2	2	2	2	0	2
315	59	1	65	169	22.7583	1	6		1	2	3	5	48	17	0	3	2	1	10	1	7	1	3	1	2	2	2	2	2	0	2
316	21	1	75	180	23.1481	1	6		1	3	3	4	9	3	0	3	2	2	0	2	0	2	0		2	2	2	2	2	0	2
317	60	1	55	165	20.202	1	5		2	2	5	3	39	46	1	6	2	1	46	1	46	2	0		2	2	2	2	2	0	2
318	66	1	80	170	27.6817	1	2		2	3	1	3	22	2	0	1	2	2	0	2	0	2	0		2	2	2	2	2	0	2
319	22	1	102	168	36.1395	1	1		2	2	3	2	36	17	0	3	2	1	9	1	9	2	0		2	2	2	2	2	0	1	3
320	19	1	41	163	15.4315	1	3		2	2	3	9	10	2	0	2	2	2	0	2	0	2	0		2	2	2	2	2	0	2
321	83	2	46	148	21.0007	1	2		2	1	1	10	45	4	0	3	2	2	0	2	0	2	0		2	2	2	2	2	0	2
322	55	1	86	180	26.5432	1	2		2	2	5	5	30	4	0	1	2	2	0	2	0	2	0		2	2	2	2	2	0	2
323	75	2	81	158	32.4467	1	1		2	2	3	1	60	7	0	1	2	1	6	1	6	2	0		2	2	2	2	2	0	2
324	84	1	88	187	25.1651	1	6		1	2	5	6	37	4	0	3	2	2	0	2	0	2	0		2	2	2	2	2	0	2
325	82	1	44				1	1	1	3	5	1	32	3	0	3	2	2	0	2	0	2	0		2	2	2	2	2	0	2
326	57	2	41	150	18.2222	1	4		2	2	5	1	33	37	1	6	2	1	37	1	37	2	0		1	1	2	2	2	0	2
327	52	1	61	180	18.8272	1	2		2	1	5	1	26	34	0	1	2	1	32	1	31	1	1	1	1	1	2	2	2	0	2
328	55	1	98	180	30.2469	1	6		1	2	3	2	39	9	0	1	2	1	6	1	4	1	2	1	2	2	2	2	2	0	2
329	56	1	64	172	21.6333	1	4		2	2	5	5	28	12	0	5	2	1	9	1	6	1	3	2	2	2	2	2	2	0	2
330	78	1	97	163	36.5087	1	5		2	2	1	1	82	8	1	6	2	1	8	1	8	2	0		2	2	2	2	2	0	1	8
331	82	2	62				2		2	2	1	3	31	2	0	1	2	2	0	2	0	2	0		2	2	2	2	2	0	2
332	62	2	106	159	41.9287	1	3		2	2	2	3	29	4	0	1	2	1	4	2	0	1	4	3	2	2	2	2	2	0	2
333	22	1	107	168	37.911	1	6		1	2	3	1	24	15	0	3	2	1	13	1	13	2	0		2	2	2	2	2	0	2
334	80	1	79	167	28.3266	1	2		2	2	5	4	41	21	0	5	2	1	12	1	12	2	0		2	2	2	2	2	0	2
335	54	1	55	176	17.7557	1	1		2	2	4	1	17	2	0	4	2	2	0	2	0	2	0		2	2	2	2	2	0	2
336	17	1	26				7		1	3	3	1	24	10	0	1	2	1	10	1	5	1	5	1	2	2	2	2	2	0	2
337	85	1	76	175	24.8163	1	1		2	3	3	1	42	2	0	3	2	2	0	2	0	2	0		2	2	2	2	2	0	2
338	81	2	71	170	24.5675	1	4		2	3	3	7	44	1	0	3	2	2	0	2	0	2	0		2	2	2	2	2	0	2
339	86	1	49	164	18.2183	1	3		2	2	3	1	40	3	1	6	2	1	3	2	0	1	3	3	2	2	2	2	2	0	2
340	43	1	62	172	20.9573	1	7		1	2	5	10	30	3	0	5	2	2	0	2	0	2	0		2	2	2	2	2	0	2
341	70	1	71				1		2	2	1	7	52	9	0	3	2	1	7	1	7	2	0		2	2	2	2	2	0	2
342	42	2	50	155	20.8117	1	2		2	3	5	1	36	9	0	5	2	1	8	1	8	2	0		2	2	2	2	2	0	2
343	63	1	90	172	30.4218	1	2		2	3	3	4	31	38	0	3	2	1	34	1	32	1	2	1	2	1	2	2	2	0	2
344	38	1	73	175	23.8367	1	6		1	3	5	1	23	14	0	5	2	1	12	1	12	2	0		1	1	2	2	2	0	2
345	70	1	105	178	33.1398	1	3		2	3	3	3	39	45	0	3	2	1	40	1	33	1	7	2	1	1	2	2	2	0	2
346	60	1	77	172	26.0276	1	2		2	2	5	3	32	18	0	5	2	1	18	1	18	2	0		2	2	2	2	2	0	2
347	73	1	96	176	30.9917	1	7		1	2	5	3	51	7	0	5	2	1	7	1	6	1	1	2	2	2	2	2	2	0	2
348	69	2	40	150	17.7778	1	4		2	1	5	1	34	3	0	3	2	2	0	2	0	2	0		2	2	2	2	2	0	2
349	38	1	95	192	25.7704	1	3		2	2	3	4	45	33	0	3	2	1	32	1	32	2	0		2	2	2	2	2	0	2
350	34	1	73	192	19.8025	1	7		1	1	5	4	45	18	0	5	2	1	14	1	14	2	0		2	2	2	2	2	0	2
351	63	1	107	175	34.9388	1	1		2	2	2	1	52	17	0	3	2	1	17	2	0	1	17	3	2	2	2	2	2	0	2
352	27	1	90	190	24.9307	1	5		2	2	5	8	12	7	0	3	2	1	4	1	3	1	1	2	2	2	2	2	2	0	2
353	73	1	57	168	20.1956	1	5		2	1	3	2	61	1	0	3	2	2	0	2	0	2	0		2	2	2	2	2	0	2
354	66	1	117	180	36.1111	1	3		2	2	5	5	23	3	0	5	2	2	0	2	0	2	0		2	2	2	2	2	0	2
355	73	2	58	152	25.1039	1	2		2	1	1	1	35	7	0	1	2	1	7	2	0	1	7	3	2	2	2	2	2	0	2
356	33	2	95	171	32.4886	1	6		1	1	2	1	18	4	0	3	2	1	2	2	0	1	2	3	2	2	2	2	2	0	2
357	58	1	106	186	30.6394	1	6		1	2	3	1	19	4	0	5	2	1	4	2	0	1	4	3	2	2	2	2	2	0	2
358	80	1	80	165	29.3848	1	7		1	2	1	2	72	11	1	6	2	1	11	1	11	2	0		2	2	2	2	2	0	2
359	71	2	83	170	28.7197	1	6		1	2	2	2	75	48	0	3	2	1	38	1	38	2	0		2	2	2	2	2	0	2
360	58	1	80	188	22.6347	1	7		1	3	5	5	20	6	0	3	2	2	0	2	0	2	0		2	2	2	2	2	0	2
361	80	1	95				3		2	3	3	7	42	3	0	5	2	1	1	2	0	1	1	3	2	2	2	2	2	0	2
362	45	1	64	178	20.1995	1	6		1	2	2	10	45	5	0	2	2	1	4	1	4	2	0		2	2	2	2	2	0	2
363	56	1	82				4		2	2	5	4	24	10	0	3	2	1	6	1	6	2	0		2	2	2	2	2	0	2
364	66	2	58	156	23.833	1	5		2	3	3	1	33	26	0	1	2	1	25	1	24	1	1	1	2	2	2	2	2	0	2
365	56	1	103	183	30.7564	1	2		2	1	3	2	55	28	0	5	2	1	22	1	22	2	0		2	2	2	2	2	0	1	23
366	82	2	55	145	26.1593	1	3		2	2	3	1	50	6	1	6	2	1	6	1	6	2	0		2	2	2	2	2	0	2
367	54	1	74	171	25.3069	1	7		1	3	5	3	36	10	0	5	2	1	6	1	6	2	0		2	2	2	2	2	0	2
368	27	2	50	160	19.5312	1	5		2	2	3	1	11	6	0	1	2	2	0	2	0	2	0		2	2	2	2	2	0	2
369	58	1	57	164	21.1927	1	2		2	2	3	2	59	2	0	3	2	2	0	2	0	2	0		2	2	2	2	2	0	2
370	70	2	45	155	18.7305	1	5		2	2	1	3	48	14	0	1	2	1	12	1	10	1	2	1	2	2	2	2	2	0	2
371	79	2	121				1		2	2	5	3	38	4	0	2	2	1	4	2	0	1	4	3	2	2	2	2	2	0	2
372	20	1	75	180	23.1481	1	4		2	2	1	2	32	8	0	3	2	1	6	1	6	2	0		2	2	2	2	2	0	1	2
373	63	1	138	176	44.5506	1	3		2	2	1	3	34	4	0	1	2	1	4	2	0	1	4	3	2	2	2	2	2	0	2
374	37	2	50	163	18.8189	1	7		1	2	2	4	19	2	0	3	2	2	0	2	0	2	0		2	2	2	2	2	0	2
375	68	1	39	163	14.6788	1	3		2	2	3	1	65	21	1	6	2	1	21	1	21	2	0		2	2	2	2	2	0	2
376	79	1	62	170	21.4533	1	7		1	2	4	1	37	5	0	4	2	1	4	1	4	2	0		2	2	2	2	2	0	2
377	59	1	89	164	33.0904	1	4		2	2	5	4	31	29	0	5	2	1	26	1	26	2	0		2	2	2	2	2	0	2
378	33	1	72	170	24.9135	1	3		2	1	1	5	19	9	0	3	2	1	4	2	0	1	4	3	2	2	2	2	2	0	2
379	42	2	37	160	14.4531	1	3		2	3	5	5	33	31	0	5	2	1	24	1	24	2	0		2	2	2	2	2	0	2
380	38	1	49				7		1	2	3	1	80	1	1	6	2	1	1	1	1	2	0		2	2	2	2	2	0	2
381	86	2	60	150	26.6667	1	5		2	2	3	1	44	4	0	1	2	1	3	2	0	1	3	3	2	2	2	2	2	0	2
382	58	1	57	164	21.1927	1	1		2	2	3	2	23	9	0	3	2	2	0	2	0	2	0		2	2	2	2	2	0	2
383	81	1	49	165	17.9982	1	6		1	2	3	3	43	4	1	6	2	1	3	2	0	1	3	3	2	2	2	2	2	0	2
384	69	1	83				6		1	1	4	4	54	4	1	6	2	1	4	1	4	2	0		2	2	2	2	2	0	2
385	70	1	57	170	19.7232	1	2		2	1	1	4	68	3	0	5	2	1	2	1	2	2	0		2	2	2	2	2	0	1	1
386	78	1	76	170	26.2976	1	5		2	2	4	2	47	29	0	4	2	1	24	1	24	2	0		2	2	2	2	2	0	2
387	66	1	90	179	28.089	1	5		2	3	3	1	40	44	0	1	2	1	41	1	41	2	0		2	2	2	2	2	0	2
388	70	2	44	165	16.1616	1	2		2	3	3	3	30	12	0	1	2	1	8	1	8	2	0		2	2	2	2	2	0	2
389	79	1	47				1		2	1	3	1	41	8	0	3	2	2	0	2	0	2	0		2	2	2	2	2	0	2
390	41	1	103	176	33.2515	1	4		2	3	5	1	20	19	1	6	2	1	18	1	18	2	0		1	1	2	2	2	0	2
391	84	2	82	164	30.4878	1	6		1	1	2	1	26	3	0	2	2	1	1	1	1	2	0		2	2	2	2	2	0	2
392	85	1	80	175	26.1224	1	2		2	1	1	4	27	1	0	3	2	2	0	2	0	2	0		2	2	2	2	2	0	2
393	71	1	63	162	24.0055	1	3		2	2	1	1	88	3	1	6	2	1	3	1	3	2	0		2	2	2	2	2	0	1	3
394	60	1	130	178	41.0302	1	2		2	3	3	7	26	4	0	3	2	2	0	2	0	2	0		2	2	2	2	2	0	2
395	36	1	74	170	25.6055	1	3		2	3	4	1	26	27	0	4	2	1	20	1	20	2	0		1	1	2	2	2	0	2
396	67	1	75	180	23.1481	1	3		2	2	3	10	36	7	0	3	2	2	0	2	0	2	0		2	2	2	2	2	0	2
397	72	1	69	163	25.9701	1	6		1	2	1	3	40	4	0	1	2	1	2	2	0	1	2	3	2	2	2	2	2	0	2
398	87	1	60	166	21.7738	1	1		2	1	2	3	44	10	1	6	2	1	6	2	0	1	6	3	2	2	2	2	2	0	2
399	82	2	74	161	28.5483	1	2		2	1	1	4	55	8	0	2	2	1	7	1	7	2	0		2	2	2	2	2	0	2
400	21	2	58	172	19.6052	1	4		2	1	1	8	14	1	0	2	2	2	0	2	0	2	0		2	2	2	2	2	0	2
401	73	1	84	172	28.3937	1	1		2	1	1	3	68	12	0	1	2	1	10	1	10	2	0		2	2	2	2	2	0	2
402	61	2	66				4		2	1	5	10	28	3	0	3	2	2	0	2	0	2	0		2	2	2	2	2	0	2
403	75	1	72	167	25.8166	1	4		2	3	4	9	22	3	0	4	2	1	1	1	1	2	0		2	2	2	2	2	0	2
404	76	1	60	163	22.5827	1	6		1	2	5	3	49	31	0	5	2	1	26	1	26	2	0		2	2	2	2	2	0	2
405	83	1	31	172	10.4786	1	5		2	2	3	1	31	4	0	3	2	2	0	2	0	2	0		2	2	2	2	2	0	2
406	26	2	82	169	28.7105	1	3		2	3	3	5	31	7	0	3	2	2	0	2	0	2	0		2	2	2	2	2	0	2
407	47	1	61	170	21.1073	1	6		1	2	5	5	13	4	0	5	2	2	0	2	0	2	0		2	2	2	2	2	0	2
408	53	1	78	173	26.0617	1	7		1	2	3	1	54	10	1	6	2	1	10	1	10	2	0		2	2	2	2	2	0	2
409	77	2	64	157	25.9645	1	1		2	3	4	9	16	3	0	4	2	2	0	2	0	2	0		2	2	2	2	2	0	2
410	52	1	53	170	18.3391	1	1		2	1	5	1	37	24	0	5	2	1	16	1	16	2	0		2	2	2	2	2	0	2
411	63	1	85	170	29.4118	1	3		2	2	4	9	72	8	0	3	2	1	5	1	5	2	0		2	2	2	2	2	0	2
412	75	1	72	167	25.8166	1	7		1	2	4	3	31	5	0	4	2	2	0	2	0	2	0		2	2	2	2	2	0	2
413	52	2	62	165	22.7732	1	1		2	2	2	8	47	4	0	3	2	1	2	1	2	2	0		2	2	2	2	2	0	2
414	41	2	42	165	15.427	1	4		2	3	5	4	28	2	0	5	2	1	2	1	2	2	0		2	2	2	2	2	0	2
415	80	1	74	169	25.9095	1	4		2	2	2	4	74	3	1	6	2	1	3	1	3	2	0		2	2	2	2	2	0	2
416	67	1	76	176	24.5351	1	2		2	2	4	9	26	2	0	4	2	1	1	1	1	2	0		2	2	2	2	2	0	2
417	47	1	44	181	13.4306	1	7		1	2	2	9	68	4	0	3	2	1	3	1	3	2	0		2	2	2	2	2	0	2
418	74	1	58	176	18.7242	1	6		1	3	4	9	43	6	0	4	2	1	6	1	6	2	0		2	2	2	2	2	0	2
419	94	2	67				4		2	3	3	7	42	2	0	3	2	2	0	2	0	2	0		2	2	2	2	2	0	2
420	61	1	80	168	28.3447	1	4		2	3	5	3	18	2	0	5	2	2	0	2	0	2	0		2	2	2	2	2	0	2
421	71	1	54	167	19.3625	1	3		2	2	5	1	41	68	1	6	2	1	35	1	1	1	34	1	2	2	2	2	2	0	2
422	23	2	53	168	18.7783	1	7		1	2	3	2	44	16	0	3	2	2	0	2	0	2	0		2	2	2	2	2	0	2
423	38	1	77	170	26.6436	1	2		2	1	1	1	11	7	0	2	2	2	0	2	0	2	0		2	2	2	2	2	0	2
424	83	2	56	151	24.5603	1	2		2	1	3	3	52	29	1	6	2	1	29	1	27	1	2	1	2	2	2	2	2	0	2
425	79	1	90	174	29.7265	1	6		1	3	2	2	53	4	1	6	2	1	4	1	4	2	0		1	2	2	2	2	0	2
426	58	2	60	158	24.0346	1	7		1	3	3	1	32	4	1	6	2	1	3	1	1	1	2	1	2	2	2	2	2	0	1	2
427	82	1	70	175	22.8571	1	2		2	3	3	3	81	31	1	6	2	1	31	1	31	2	0		2	2	2	2	2	0	2
428	67	2	65	160	25.3906	1	6		1	3	3	3	63	13	0	5	2	1	13	1	13	2	0		2	2	2	2	2	0	2
429	55	1	78	177	24.8971	1	5		2	1	3	1	50	7	0	3	2	1	5	1	4	1	1	2	2	2	2	2	2	0	2
430	40	2	72	152	31.1634	1	4		2	3	1	8	36	3	0	3	2	1	2	1	2	2	0		2	2	2	2	2	0	2
431	49	2	72	180	22.2222	1	6		1	2	1	1	22	1	0	1	2	2	0	2	0	2	0		2	2	2	2	2	0	2
432	58	2	40	155	16.6493	1	4		2	3	3	1	32	6	0	3	2	1	3	1	3	2	0		2	2	2	2	2	0	2
433	86	2	73	155	30.385	1	2		2	3	1	3	39	3	0	1	2	2	0	2	0	2	0		2	2	2	2	2	0	2
434	21	2	50	170	17.301	1	5		2	2	2	5	14	2	0	3	2	2	0	2	0	2	0		2	2	2	2	2	0	2
435	41	1	78	170	26.9896	1	5		2	2	4	1	24	4	0	4	2	1	3	1	3	2	0		2	2	2	2	2	0	2
436	83	1	43	146	20.1726	1	5		2	2	3	1	39	5	0	3	2	1	1	2	0	1	1	3	2	2	2	2	2	0	2
437	76	1	85	176	27.4406	1	7		1	2	5	1	44	24	1	6	2	1	21	1	17	1	4	1	1	2	2	2	2	0	2
438	65	1	87	182	26.2649	1	1		2	3	5	6	31	2	0	3	2	2	0	2	0	2	0		2	2	2	2	2	0	2
439	62	2	64	169	22.4082	1	6		1	2	4	1	36	12	0	4	2	1	12	1	12	2	0		2	2	2	2	2	0	2
440	75	1	71	167	25.4581	1	5		2	3	4	2	48	27	0	3	2	1	25	1	25	2	0		2	2	2	2	2	0	2
441	40	1	67	180	20.679	1	7		1	3	2	4	45	4	0	3	2	1	3	1	3	2	0		2	2	2	2	2	0	2
442	95	2	47				3		2	3	4	9	53	3	0	4	2	1	2	1	2	2	0		2	2	2	2	2	0	2
443	78	1	89	168	31.5334	1	4		2	1	1	1	31	2	0	3	2	2	0	2	0	2	0		2	2	2	2	2	0	2
444	87	1	83				6		1	1	3	2	108	1	1	6	2	1	1	1	1	2	0		2	2	2	2	2	0	2
445	56	1	95	160	37.1094	1	3		2	3	5	1	29	6	1	6	2	1	4	1	4	2	0		2	2	2	2	2	0	2
446	59	1	96	169	33.6123	1	6		1	3	3	1	27	3	0	3	2	1	3	2	0	1	3	3	2	2	2	2	2	0	2
447	75	1	95	153	40.5827	1	7		1	2	3	4	30	3	0	3	2	2	0	2	0	2	0		2	2	2	2	2	0	2
448	64	1	104	176	33.5744	1	2		2	2	3	2	93	16	1	6	2	1	16	1	16	2	0		2	2	2	2	2	0	1	16
449	74	1	98				5		2	3	5	4	78	13	1	6	2	1	7	1	7	2	0		2	2	2	2	2	0	2
450	41	2	82	168	29.0533	1	4		2	3	3	6	23	8	0	3	2	2	0	2	0	2	0		2	2	2	2	2	0	2
451	30	1	29				4		2	3	1	3	21	2	0	1	2	1	2	1	2	2	0		2	2	2	2	2	0	2
452	77	2	44				2		2	3	5	5	43	11	1	6	2	1	8	1	8	2	0		2	2	2	2	2	0	2
453	29	2	47	158	18.8271	1	6		1	3	1	8	6	2	0	2	2	2	0	2	0	2	0		2	2	2	2	2	0	2
454	50	2	70	173	23.3887	1	3		2	2	3	4	49	25	0	3	2	1	25	1	25	2	0		2	2	2	2	2	0	1	7
455	49	1	60	175	19.5918	1	2		2	2	5	3	42	7	1	6	2	1	7	1	7	2	0		1	1	2	2	2	0	1	2
456	41	2	82	168	29.0533	1	5		2	2	3	1	29	7	0	3	2	2	0	2	0	2	0		2	2	2	2	2	0	2
457	85	2	42	155	17.4818	1	7		1	2	4	1	42	5	0	3	2	1	2	2	0	1	2	3	2	2	2	2	2	0	2
458	73	2	60	156	24.6548	1	2		2	3	3	4	35	10	0	3	2	1	9	1	9	2	0		2	2	2	2	2	0	2
459	52	1	96	157	38.9468	1	5		2	2	1	1	26	5	0	2	2	1	5	2	0	1	5	3	2	2	2	2	2	0	2
460	57	1	78	170	26.9896	1	1		2	3	1	1	31	16	0	1	2	1	14	1	14	2	0		2	2	2	2	2	0	2
461	49	2	72	157	29.2101	1	2	1	1	3	5	4	80	2	1	6	2	1	2	1	2	2	0		2	2	2	2	2	0	2
462	79	2	118				3		2	3	5	1	43	15	1	6	2	1	15	2	0	1	15	3	2	2	2	2	2	0	1	1
463	68	2					4		2	2	3	1	18	2	1	6	2	2	0	2	0	2	0		2	2	2	2	2	0	2
464	77	1	123				4		2	3	2	7	98	2	1	6	2	1	2	1	2	2	0		2	2	2	2	2	0	1	2
465	25	2	53	165	19.4674	1	6		1	1	1	4	13	1	0	3	2	2	0	2	0	2	0		2	2	2	2	2	0	2
466	53	1	107	170	37.0242	1	4		2	2	5	1	29	53	1	6	2	1	53	1	53	2	0		1	1	2	2	2	0	2
467	56	1	89	170	30.7958	1	5		2	3	4	1	25	3	0	4	2	1	3	1	3	2	0		2	2	2	2	2	0	2
468	77	1	65	173	21.7181	1	6		1	2	5	3	59	17	1	6	2	1	14	1	10	1	4	2	2	2	2	2	2	0	2
469	50	1	78	179	24.3438	1	1		2	3	1	1	38	43	0	1	2	1	40	1	39	1	1	2	1	1	2	2	2	0	2
470	25	2	53	165	19.4674	1	7		1	3	3	4	19	2	0	3	2	2	0	2	0	2	0		2	2	2	2	2	0	2
471	78	2	67	150	29.7778	1	4		2	1	3	3	45	7	0	1	2	1	7	2	0	1	7	3	2	2	2	2	2	0	2
472	37	2	50	157	20.2848	1	3		2	3	3	4	21	29	0	3	2	1	24	1	24	2	0		2	2	2	2	2	0	2
473	33	2	68	170	23.5294	1	3		2	1	1	8	17	1	0	2	2	1	1	2	0	1	1	3	2	2	2	2	2	0	2
474	87	2	46	132	26.4004	1	2		2	2	1	3	39	2	0	3	2	2	0	2	0	2	0		2	2	2	2	2	0	2
475	54	1	58	168	20.5499	1	3		2	3	5	10	26	3	0	3	2	2	0	2	0	2	0		2	2	2	2	2	0	2
476	69	1	95	175	31.0204	1	7		1	3	3	5	37	9	0	3	2	1	7	1	7	2	0		2	2	2	2	2	0	2
477	50	2	70	173	23.3887	1	2	1	1	2	3	5	22	23	0	3	2	1	23	1	23	2	0		2	2	2	2	2	0	2
478	17	2	39	134	21.7198	1	1		2	2	3	3	33	38	0	1	2	1	38	1	38	2	0		1	2	2	2	2	0	2
479	25	1	122	178	38.5052	1	7		1	1	1	5	36	8	0	3	2	1	8	1	8	2	0		2	2	2	2	2	0	2
480	79	1	60				4		2	2	2	3	44	4	0	1	2	1	2	2	0	1	2	3	2	2	2	2	2	0	2
481	60	1	57	162	21.7193	1	4	1	1	2	5	1	40	13	0	3	2	1	10	2	0	1	10	3	2	2	2	2	2	0	2
482	78	1	115	180	35.4938	1	2		2	3	1	5	31	2	0	3	2	2	0	2	0	2	0		2	2	2	2	2	0	2
483	47	1	52	170	17.9931	1	4		2	3	3	4	24	28	0	3	2	1	24	1	24	2	0		2	2	2	2	2	0	2
484	66	1	85				3		2	3	3	10	57	3	0	3	2	2	0	2	0	2	0		2	2	2	2	2	0	2
485	19	2	55				5		2	1	3	2	9	1	0	3	2	2	0	2	0	2	0		2	2	2	2	2	0	2
486	76	1	94	168	33.305	1	7		1	1	1	3	32	6	0	3	2	1	3	2	0	1	3	3	2	2	2	2	2	0	2
487	77	2	75	160	29.2969	1	7		1	3	3	4	63	28	0	1	2	1	24	1	24	2	0		2	2	2	2	2	0	2
488	69	1	90	173	30.0712	1	7		1	3	3	1	44	23	1	6	2	1	23	1	18	1	5	1	1	1	2	2	2	0	2
489	64	1	56	172	18.9292	1	6		1	3	4	1	20	4	0	4	2	2	0	2	0	2	0		2	2	2	2	2	0	2
490	34	1	94	180	29.0123	1	4		2	3	2	8	28	6	0	3	2	1	5	1	5	2	0		2	2	2	2	2	0	2
491	72	2	46	163	17.3134	1	5		2	3	1	1	27	6	0	1	2	1	6	2	0	1	6	3	2	2	2	2	2	0	2
492	80	1	75	170	25.9516	1	5		2	3	1	2	42	6	0	3	2	2	0	2	0	2	0		2	2	2	2	2	0	2
493	52	1	88	175	28.7347	1	3		2	1	1	10	37	1	0	3	2	2	0	2	0	2	0		2	2	2	2	2	0	2
494	65	1	62	176	20.0155	1	7		1	1	4	4	65	18	1	6	2	1	19	1	19	2	0		2	2	2	2	2	0	2
495	37	2	90				5		2	3	5	5	40	22	0	4	2	1	19	1	19	2	0		2	2	2	2	2	0	2
496	70	1	68	180	20.9877	1	5		2	1	5	3	37	22	1	6	2	1	21	1	21	2	0		2	2	2	2	2	0	2
497	73	2	47	160	18.3594	1	1		2	3	5	3	42	19	1	6	2	1	19	1	12	1	7	2	2	2	2	2	2	0	2
498	83	2	123	174	40.6262	1	1		2	1	1	2	74	2	1	6	2	1	2	2	0	1	2	3	2	2	2	2	2	0	2
499	53	2	52	158	20.83	1	6		1	3	2	8	61	4	0	3	2	1	3	1	3	2	0		2	2	2	2	2	0	2
500	51	2	66	170	22.8374	1	2		2	1	2	8	56	2	0	5	2	1	1	1	1	2	0		2	2	2	2	2	0	2
501	76	1	75	165	27.5482	1	3		2	2	2	8	58	3	0	5	2	1	2	1	2	2	0		2	2	2	2	2	0	2
502	46	1	58				2		2	1	2	7	57	4	1	6	2	1	4	1	4	2	0		2	2	2	2	2	0	2
503	36	2	79	167	28.3266	1	5		2	1	1	8	25	2	0	2	2	1	1	1	1	2	0		2	2	2	2	2	0	2
504	86	2	72	160	28.125	1	5		2	3	3	8	38	2	0	3	2	2	0	2	0	2	0		2	2	2	2	2	0	2
505	33	1	74				3		2	1	1	10	21	6	0	2	2	1	3	1	3	2	0		2	2	2	2	2	0	2
506	20	1	63	173	21.0498	1	2		2	2	5	5	23	14	0	1	2	2	0	2	0	2	0		2	2	2	2	2	0	2
507	44	1	72				3		2	2	5	10	13	2	0	3	2	2	0	2	0	2	0		2	2	2	2	2	0	2
508	53	2	59				5		2	3	5	4	77	2	1	6	2	1	2	1	2	2	0		2	2	2	2	2	0	2
509	88	1	51	165	18.7328	1	1		2	1	5	3	33	6	0	1	2	2	0	2	0	2	0		2	2	2	2	2	0	2
510	82	2	58	170	20.0692	1	6		1	3	5	8	92	58	1	6	2	1	55	1	55	2	0		2	1	2	2	2	0	2
511	75	1	79	170	27.3356	1	7		1	1	2	1	33	2	0	2	2	1	1	2	0	1	1	3	2	2	2	2	2	0	2
512	47	2					3		2	3	2	8	56	7	0	5	2	1	5	1	5	2	0		2	2	2	2	2	0	2
513	72	1	75	175	24.4898	1	7		1	1	5	8	62	19	1	6	2	1	16	1	16	2	0		2	2	2	2	2	0	2
514	80	1	75	165	27.5482	1	2		2	2	5	2	63	18	1	6	2	1	18	1	18	2	0		2	1	2	2	2	0	1	17
515	51	1	74	167	26.5338	1	4		2	2	5	5	31	39	0	3	2	1	25	1	22	1	3	2	2	2	2	2	2	0	2
516	36	2	88	173	29.4029	1	5		2	2	1	10	38	4	0	2	2	1	3	1	3	2	0		2	2	2	2	2	0	2
517	71	1	99	170	34.2561	1	6		1	3	3	7	44	10	0	1	2	1	4	2	0	1	4	3	2	2	2	2	2	0	2
518	43	1	81	180	25	1	7		1	2	1	4	33	10	0	1	2	1	6	1	6	2	0		2	2	2	2	2	0	2
519	88	1	71	178	22.4088	1	2		2	1	2	4	69	3	1	6	2	1	3	1	3	2	0		2	2	2	2	2	0	2
520	63	2	62	159	24.5243	1	5		2	3	5	10	35	8	0	1	2	1	3	1	3	2	0		2	2	2	2	2	0	2
521	33	2	61				1		2	2	3	4	45	5	0	3	2	1	4	1	4	2	0		2	2	2	2	2	0	2
522	22	1	77	187	22.0195	1	2		2	3	5	5	44	5	0	1	2	1	1	2	0	1	1	3	2	2	2	2	2	0	2
523	75	2	62	165	22.7732	1	5		2	3	3	1	44	9	0	3	2	1	7	1	7	2	0		2	2	2	2	2	0	2
524	75	1	92	172	31.0979	1	7		1	1	2	7	59	9	0	3	2	1	6	1	6	2	0		2	2	2	2	2	0	2
525	51	2	64	170	22.1453	1	2		2	2	4	9	47	8	0	4	2	1	4	1	4	2	0		2	2	2	2	2	0	2
526	63	2	64	143	31.2974	1	4		2	2	4	9	26	7	0	4	2	1	6	1	6	2	0		2	2	2	2	2	0	2
527	73	1	83	165	30.4867	1	7		1	3	1	4	65	5	0	3	2	1	4	1	4	2	0		2	2	2	2	2	0	2
528	50	2	55	165	20.202	1	3		2	1	4	9	75	2	0	4	2	1	2	1	2	2	0		2	2	2	2	2	0	2
529	65	2	55				6		1	2	3	5	31	7	0	1	2	1	6	2	0	1	6	3	2	2	2	2	2	0	2
530	54	1	87	174	28.7356	1	3		2	3	5	5	36	11	0	3	2	2	0	2	0	2	0		2	2	2	2	2	0	2
531	80	2	69				3		2	1	3	3	54	3	0	3	2	2	0	2	0	2	0		2	2	2	2	2	0	2
532	87	2	44				7		1	1	1	3	35	1	0	1	2	2	0	2	0	2	0		2	2	2	2	2	0	2
533	67	1	59				5		2	3	2	4	44	3	0	2	2	1	2	1	2	2	0		2	2	2	2	2	0	2
534	66	2	77	153	32.8933	1	6	1	1	3	1	10	26	3	0	3	2	2	0	2	0	2	0		2	2	2	2	2	0	2
535	57	2	60	163	22.5827	1	6	1	1	1	1	8	22	4	0	2	2	1	2	1	2	2	0		2	2	2	2	2	0	2
536	62	1	51	175	16.6531	1	5		2	2	3	1	40	12	0	5	2	2	0	2	0	2	0		2	2	2	2	2	0	2
537	71	1	81	176	26.1493	1	1		2	2	3	1	21	3	0	3	2	2	0	2	0	2	0		2	2	2	2	2	0	2
538	65	2	56				6	1	1	3	3	7	34	5	0	3	2	1	1	2	0	1	1	3	2	2	2	2	2	0	2
539	67	1	88	165	32.3232	1	3		2	2	1	8	32	2	0	2	2	2	0	2	0	2	0		2	2	2	2	2	0	2
540	61	1	74	173	24.7252	1	3		2	3	4	1	33	3	0	4	2	1	2	1	2	2	0		2	2	2	2	2	0	2
541	81	1	98	178	30.9304	1	4		2	3	3	2	61	3	1	6	2	2	0	2	0	2	0		2	2	2	2	2	0	2
542	78	1	85				3		2	2	5	2	62	41	0	5	2	1	28	1	28	2	0		2	2	2	2	2	0	2
543	53	2	40	160	15.625	1	2		2	2	5	1	32	8	0	5	2	1	4	1	4	2	0		2	2	2	2	2	0	2
544	65	1	75	175	24.4898	1	2		2	2	2	2	122	1	1	6	2	1	1	1	1	2	0		2	2	2	2	2	0	2
545	55	2	68	157	27.5873	1	7		1	2	5	2	82	4	0	5	2	1	3	1	3	2	0		2	2	2	2	2	0	2
546	62	1	87	175	28.4082	1	1		2	2	5	2	73	10	0	5	2	1	5	1	5	2	0		2	2	2	2	2	0	2
547	72	1	64	170	22.1453	1	6		1	3	3	1	40	20	0	2	2	1	17	1	12	1	5	2	2	2	2	2	2	0	2
548	58	2	64	165	23.5078	1	3		2	1	4	4	21	2	0	4	2	1	1	1	1	2	0		2	2	2	2	2	0	2
549	73	1	69	175	22.5306	1	3		2	3	2	4	58	3	0	4	2	1	2	1	2	2	0		2	2	2	2	2	0	2
550	78	2	74				5		2	3	5	9	50	4	0	5	2	1	2	1	2	2	0		2	2	2	2	2	0	2
551	57	1	98	180	30.2469	1	3		2	2	5	2	34	6	0	5	2	2	0	2	0	2	0		2	2	2	2	2	0	2
552	29	1	71	170	24.5675	1	5		2	1	5	1	19	19	1	6	2	1	16	1	16	2	0		1	2	2	2	2	0	2
553	20	1	63	160	24.6094	1	2		2	2	4	5	42	8	0	4	2	1	5	1	5	2	0		2	2	2	2	2	0	2
554	76	2	44	142	21.8211	1	2		2	1	3	1	89	1	1	6	2	1	1	2	0	1	1	1	2	2	2	2	2	0	2
555	72	2	58				3		2	1	3	1	46	1	0	3	2	2	0	2	0	2	0		2	2	2	2	2	0	2
556	72	1	91	168	32.2421	1	4		2	2	1	1	47	14	1	6	2	1	14	1	14	2	0		2	2	2	2	2	0	1	4
557	79	1	75	178	23.6713	1	3		2	2	3	4	56	2	0	3	2	2	0	2	0	2	0		2	2	2	2	2	0	2
558	51	2	50	153	21.3593	1	5		2	3	5	4	15	2	0	4	2	2	0	2	0	2	0		2	2	2	2	2	0	2
559	73	2	63	145	29.9643	1	3		2	1	1	4	52	4	0	3	2	2	0	2	0	2	0		2	2	2	2	2	0	2
560	40	1	70	170	24.2215	1	3		2	1	1	1	31	53	0	1	2	1	49	1	49	2	0		2	2	2	2	2	0	1	17
561	52	1	76	185	22.206	1	6		1	3	4	5	20	4	0	4	2	2	0	2	0	2	0		2	2	2	2	2	0	2
562	54	1	71	178	22.4088	1	5		2	1	4	8	20	12	0	4	2	1	3	2	0	1	3	3	2	2	2	2	2	0	2
563	49	1	74	184	21.8573	1	4		2	2	5	2	56	14	0	5	2	1	11	1	11	2	0		2	2	2	2	2	0	2
564	21	2	62	166	22.4996	1	3		2	2	3	5	11	3	0	3	2	2	0	2	0	2	0		2	2	2	2	2	0	2
565	58	1	76	170	26.2976	1	1		2	3	5	3	19	16	0	1	2	1	14	2	0	1	14	3	2	2	2	2	2	0	2
566	51	1	84	179	26.2164	1	6		1	2	1	1	28	13	0	1	2	1	11	1	9	1	2	1	1	2	2	2	2	0	2
567	78	2	76	160	29.6875	1	7		1	2	5	4	73	16	0	3	2	1	10	1	10	2	0		2	2	2	2	2	0	2
568	37	2	60	160	23.4375	1	6		1	1	3	4	17	3	0	3	2	1	1	1	1	2	0		2	2	2	2	2	0	2
569	58	1	84	175	27.4286	1	4		2	2	4	1	44	60	0	1	2	1	44	1	44	2	0		2	2	2	2	2	0	2
570	77	1	80	168	28.3447	1	1		2	2	5	1	62	79	0	1	2	1	62	1	62	2	0		2	2	2	2	2	0	2
571	53	1	97	170	33.564	1	3		2	1	2	1	61	15	1	6	2	1	15	1	15	2	0		2	2	2	2	2	0	2
572	56	2	48	166	17.4191	1	6		1	2	5	1	53	7	1	6	2	1	7	1	6	1	1	1	2	2	2	2	2	0	2
573	32	1	62	180	19.1358	1	3		2	3	4	5	19	5	0	3	2	1	3	1	3	2	0		2	2	2	2	2	0	2
574	50	2	60				5		2	2	3	4	59	6	1	6	2	1	6	1	6	2	0		2	2	2	2	2	0	2
575	15	1	70	180	21.6049	1	3		2	1	2	10	38	2	0	2	2	1	1	1	1	2	0		2	2	2	2	2	0	2
576	24	2	59	175	19.2653	1	5		2	2	2	8	46	3	0	1	2	1	2	1	2	2	0		2	2	2	2	2	0	2
577	61	2	61	174	20.148	1	6		1	3	1	1	53	33	0	3	2	1	12	2	0	1	12	3	2	2	2	2	2	0	2
578	67	2	55	171	18.8092	1	1		2	2	3	5	52	14	0	3	2	1	8	1	8	2	0		2	2	2	2	2	0	2
579	72	1	79	167	28.3266	1	5		2	3	3	1	47	20	0	3	2	1	18	1	15	1	3	1	1	1	2	2	2	0	2
580	78	1	58	173	19.3792	1	4		2	3	3	5	27	7	0	3	2	2	0	2	0	2	0		2	2	2	2	2	0	2
581	76	1	62	157	25.1532	1	1		2	2	3	3	40	3	0	1	2	1	2	2	0	1	2	3	2	2	2	2	2	0	2
582	78	2	60	144	28.9352	1	3		2	3	1	5	53	4	0	1	2	1	3	1	3	2	0		2	2	2	2	2	0	2
583	54	1	75	170	25.9516	1	4		2	3	4	5	42	4	0	5	2	1	4	1	4	2	0		2	2	2	2	2	0	2
584	67	1	84	175	27.4286	1	3		2	3	5	4	29	41	0	5	2	1	35	1	35	2	0		2	2	2	2	2	0	2
585	75	2	62	170	21.4533	1	4		2	1	5	4	69	48	0	5	2	1	24	1	24	2	0		2	2	2	2	2	0	2
586	68	2	67	155	27.8876	1	7		1	3	1	8	27	3	0	1	2	2	0	2	0	2	0		2	2	2	2	2	0	2
587	48	1	58	170	20.0692	1	3		2	2	5	1	26	50	0	1	2	1	50	1	50	2	0		2	2	2	2	2	0	2
588	59	2	70	161	27.0051	1	4		2	2	2	8	35	2	0	1	2	2	0	2	0	2	0		2	2	2	2	2	0	2
589	68	1	63	177	20.1092	1	6		1	1	5	1	72	22	1	6	2	1	22	1	22	2	0		2	2	2	2	2	0	1	11
590	27	1	71	184	20.9712	1	4		2	2	1	5	16	3	0	3	2	2	0	2	0	2	0		2	2	2	2	2	0	2
591	70	1	81	172	27.3797	1	1		2	2	3	3	33	6	0	1	2	1	4	2	0	1	4	3	2	2	2	2	2	0	2
592	78	2	69	158	27.6398	1	3		2	3	5	3	73	14	0	1	2	1	15	1	4	1	11	2	2	2	2	2	2	0	2
593	58	2	89	150	39.5556	1	5		2	1	5	1	56	4	0	5	2	1	1	1	1	2	0		2	2	2	2	2	0	2
594	17	1	89	180	27.4691	1	1		2	1	2	8	45	1	0	2	2	1	1	1	1	2	0		2	2	2	2	2	0	2
595	55	2	62				1		2	3	4	4	71	3	1	6	2	1	3	1	3	2	0		2	2	2	2	2	0	2
596	62	2	108	159	42.7198	1	1		2	2	3	4	29	3	0	3	2	2	0	2	0	2	0		2	2	2	2	2	0	2
597	64	2	60	168	21.2585	1	4		2	3	5	2	85	2	1	6	2	1	2	1	2	2	0		2	2	2	2	2	0	2
598	60	1	57				6		1	3	3	2	74	3	0	3	2	1	3	1	3	2	0		2	2	2	2	2	0	2
599	28	1	61	185	17.8232	1	3		2	3	4	5	21	34	0	4	2	1	28	1	28	2	0		2	2	2	2	2	0	2
600	87	2	62	164	23.0518	1	1		2	1	1	7	39	2	0	3	2	2	0	2	0	2	0		2	2	2	2	2	0	2
601	77	1	49	168	17.3611	1	7		1	2	4	1	47	4	0	4	2	1	1	2	0	1	1	3	2	2	2	2	2	0	2
602	64	1					2		2	1	3	1	31	3	1	6	2	1	3	2	0	1	3	3	2	2	2	2	2	0	2
603	70	1	77	168	27.2817	1	2		2	2	5	1	51	4	1	6	2	1	4	1	4	2	0		2	2	2	2	2	0	2
604	75	1	70	176	22.5981	1	5		2	2	1	5	36	4	0	1	2	2	0	2	0	2	0		2	2	2	2	2	0	2
605	67	1	78	172	26.3656	1	5		2	3	5	1	33	4	0	5	2	2	0	2	0	2	0		2	2	2	2	2	0	2
606	45	1	72	160	28.125	1	6		1	1	5	1	41	17	0	5	2	1	10	1	10	2	0		2	2	2	2	2	0	2
607	17	2	58	158	23.2335	1	5		2	2	3	5	20	5	0	3	2	2	0	2	0	2	0		2	2	2	2	2	0	2
608	68	1	117	168	41.4541	1	2		2	3	5	1	18	9	0	3	2	1	7	2	0	1	7	3	2	2	2	2	2	0	2
609	42	2	41	150	18.2222	1	3		2	3	3	10	29	3	0	3	2	2	0	2	0	2	0		2	2	2	2	2	0	2
610	80	1	56	150	24.8889	1	5		2	3	3	2	41	2	0	3	2	2	0	2	0	2	0		2	2	2	2	2	0	2
611	33	1	46	173	15.3697	1	3		2	1	1	1	13	4	0	3	2	2	0	2	0	2	0		2	2	2	2	2	0	2
612	34	2	57	160	22.2656	1	7		1	1	2	8	47	2	0	2	2	1	1	1	1	2	0		2	2	2	2	2	0	2
613	66	1	60	169	21.0077	1	5		2	3	4	1	48	4	1	6	2	2	0	2	0	2	0		2	2	2	2	2	0	2
614	39	2	103	170	35.6401	1	3		2	3	5	1	15	63	0	1	2	1	63	1	62	1	1	2	2	1	2	2	2	0	2
615	17	2	58	158	23.2335	1	7		1	2	3	5	21	4	0	3	2	2	0	2	0	2	0		2	2	2	2	2	0	2
616	56	1	91	167	32.6294	1	2		2	3	5	10	56	9	0	3	2	2	0	2	0	2	0		2	2	2	2	2	0	2
617	71	2	82	170	28.3737	1	3		2	1	5	1	61	9	0	3	2	1	7	1	7	2	0		2	2	2	2	2	0	2
618	80	1	90	165	33.0579	1	2		2	1	1	3	30	4	0	1	2	1	4	2	0	1	4	3	2	2	2	2	2	0	2
619	72	1	107				4		2	3	5	3	29	2	0	1	2	1	2	2	0	1	2	3	2	2	2	2	2	0	2
620	49	1	84	170	29.0657	1	4		2	1	1	8	13	2	0	1	2	2	0	2	0	2	0		2	2	2	2	2	0	2
621	77	2	67				5		2	2	5	1	39	39	0	1	2	1	34	1	33	1	1	1	1	2	2	2	2	0	2
622	23	1	84	183	25.0829	1	3		2	3	4	9	15	7	0	4	2	1	3	1	3	2	0		2	2	2	2	2	0	2
623	56	2	53	160	20.7031	1	3		2	2	5	1	13	7	0	5	2	2	0	2	0	2	0		2	2	2	2	2	0	2
624	71	2	51	154	21.5045	1	5		2	3	1	3	49	6	1	6	2	1	5	1	5	2	0		2	2	2	2	2	0	2
625	33	1	92	186	26.5927	1	1		2	1	1	8	17	3	0	3	2	2	0	2	0	2	0		2	2	2	2	2	0	2
626	75	2	49	165	17.9982	1	3		2	3	5	3	28	2	0	1	2	2	0	2	0	2	0		2	2	2	2	2	0	2
627	68	1	67	158	26.8386	1	4		2	3	2	4	52	2	0	3	2	1	2	1	2	2	0		2	2	2	2	2	0	2
628	16	2	63	162	24.0055	1	1		2	1	2	8	26	5	0	2	2	1	4	1	4	2	0		2	2	2	2	2	0	2
629	60	1	68	170	23.5294	1	3		2	2	5	2	43	4	1	6	2	2	0	2	0	2	0		2	2	2	2	2	0	2
630	79	2	78	162	29.7211	1	3		2	3	5	10	26	4	0	3	2	2	0	2	0	2	0		2	2	2	2	2	0	2
631	62	2	43	155	17.898	1	1		2	2	2	8	34	6	0	3	2	1	4	1	4	2	0		2	2	2	2	2	0	2
632	69	1	68				3		2	2	5	3	35	4	0	5	2	1	2	1	2	2	0		2	2	2	2	2	0	2
633	52	1	78	182	23.5479	1	7		1	1	4	2	96	1	1	6	2	1	1	1	1	2	0		2	2	2	2	2	0	2
634	42	1	84	177	26.8122	1	7		1	2	1	8	13	1	0	2	2	2	0	2	0	2	0		2	2	2	2	2	0	2
635	27	2	81	170	28.0277	1	6		1	2	1	8	25	3	0	5	2	1	3	1	3	2	0		2	2	2	2	2	0	2
636	87	2	43	145	20.4518	1	5		2	3	1	3	24	4	0	1	2	2	0	2	0	2	0		2	2	2	2	2	0	2
637	38	2	60	165	22.0386	1	1		2	3	2	8	44	61	1	6	2	1	11	1	11	2	0		2	2	2	2	2	0	2
638	44	1	63	170	21.7993	1	6		1	3	4	9	43	4	0	3	2	1	4	1	4	2	0		2	2	2	2	2	0	2
639	64	1	79	172	26.7036	1	2		2	2	3	5	48	5	0	1	2	1	3	2	0	1	3	3	2	2	2	2	2	0	2
640	81	1	68				6		1	2	1	1	74	33	1	6	2	1	30	1	30	2	0		2	1	2	2	2	0	2
641	49	2	52	158	20.83	1	1		2	3	4	9	20	2	0	4	2	2	0	2	0	2	0		2	2	2	2	2	0	2
642	61	2	53	170	18.3391	1	1		2	3	5	3	32	11	0	5	2	1	11	2	0	1	11	3	2	2	2	2	2	0	2
643	45	1	75	179	23.4075	1	4	1	1	3	5	2	72	3	1	6	2	1	2	1	2	2	0		2	2	2	2	2	0	1	2
644	63	1	67	172	22.6474	1	6		1	2	3	1	68	18	0	3	2	1	14	1	14	2	0		2	2	2	2	2	0	2
645	44	1	73	154	30.7809	1	4	1	1	1	5	5	19	7	0	5	2	1	3	1	3	2	0		2	2	2	2	2	0	2
646	75	2	65	160	25.3906	1	3		2	2	3	2	60	50	0	1	2	1	43	1	40	1	3	1	2	2	2	2	2	0	1	7
647	44	1	75	175	24.4898	1	4		2	1	1	1	29	2	0	3	2	2	0	2	0	2	0		2	2	2	2	2	0	2
648	44	1	62	170	21.4533	1	5		2	2	3	9	54	16	0	5	2	1	9	1	9	2	0		2	2	2	2	2	0	2
649	74	2	77	160	30.0781	1	4		2	2	4	7	67	23	0	3	2	1	13	1	13	2	0		2	2	2	2	2	0	2
650	55	1	75	177	23.9395	1	5		2	3	5	5	113	5	0	3	2	2	0	2	0	2	0		2	2	2	2	2	0	2
651	25	1	54	160	21.0938	1	6		1	3	4	8	40	19	0	4	2	1	10	1	10	2	0		2	2	2	2	2	0	2
652	68	2	55	155	22.8928	1	6		1	2	3	2	69	6	1	6	2	1	4	2	0	1	4	3	2	2	2	2	2	0	1	5
653	47	1	55	177	17.5556	1	5		2	3	5	3	41	7	0	1	2	1	7	2	0	1	7	3	2	2	2	2	2	0	2
654	27	2	70				5		2	1	5	2	54	3	0	2	2	1	1	1	1	2	0		2	2	2	2	2	0	2
655	84	2	59	158	23.634	1	1		2	1	3	4	65	5	0	3	2	2	0	2	0	2	0		2	2	2	2	2	0	2
656	62	1	101	170	34.9481	1	5		2	1	1	3	30	4	0	3	2	1	1	2	0	1	1	3	2	2	2	2	2	0	2
657	73	1	56	164	20.8209	1	4		2	1	3	1	69	21	1	6	2	1	21	1	21	2	0		1	2	2	2	2	0	1	12
658	55	1	85	171	29.0688	1	3		2	1	5	4	34	88	0	3	2	1	62	1	62	2	0		2	2	2	2	2	0	2
659	78	1	84	178	26.5118	1	7		1	1	1	5	38	43	1	6	2	1	43	1	43	2	0		2	1	2	2	2	0	2
660	31	2					7		1	2	5	5	79	2	1	6	2	1	2	1	2	2	0		2	2	2	2	2	0	2
661	85	1	70				4		2	2	1	3	29	7	0	1	2	1	6	2	0	1	6	3	2	2	2	2	2	0	2
662	73	1	80	164	29.7442	1	2		2	2	1	3	33	3	0	5	2	1	3	2	0	1	3	3	2	2	2	2	2	0	2
663	72	2	49	145	23.3056	1	3		2	3	4	1	34	11	1	6	2	1	11	1	11	2	0		2	2	2	2	2	0	2
664	60	1	68	165	24.977	1	5		2	1	5	2	54	2	1	6	2	1	2	1	2	2	0		2	2	2	2	2	0	1	2
665	84	2	63	155	26.2227	1	7		1	1	3	7	40	2	0	4	2	2	0	2	0	2	0		2	2	2	2	2	0	2
666	74	1	67	167	24.0238	1	7		1	1	5	3	67	37	0	5	2	1	37	1	23	1	14	2	2	2	2	2	2	0	2
667	83	2	62	165	22.7732	1	3		2	3	1	3	24	6	0	3	2	1	3	2	0	1	3	3	2	2	2	2	2	0	2
668	27	1	49				2		2	2	3	1	6	2	0	1	2	2	0	2	0	2	0		2	2	2	2	2	0	2
669	59	1	90				7		1	3	5	4	57	88	0	4	2	1	82	1	82	2	0		2	2	2	2	2	0	2
670	91	2	62	155	25.8065	1	6		1	1	2	7	51	12	0	3	2	1	10	1	10	2	0		2	2	2	2	2	0	2
671	72	1	61	175	19.9184	1	3		2	3	3	2	111	2	1	6	2	1	2	1	2	2	0		2	2	2	2	2	0	2
672	57	2	60				3		2	2	3	4	42	53	0	3	2	1	50	1	50	2	0		2	2	2	2	2	0	2
673	46	2	44	160	17.1875	1	5		2	1	3	4	50	4	0	3	2	2	0	2	0	2	0		2	2	2	2	2	0	2
674	64	1	92	172	31.0979	1	1		2	3	5	9	30	8	0	5	2	1	7	1	7	2	0		2	2	2	2	2	0	2
675	25	2	54	166	19.5965	1	5		2	3	3	1	16	4	0	3	2	1	1	2	0	1	1	3	2	2	2	2	2	0	2
676	76	2	48	145	22.83	1	1		2	3	3	2	64	36	1	6	2	1	36	1	36	2	0		2	2	2	2	2	0	2
677	66	1	65	172	21.9713	1	7		1	1	5	2	50	10	0	5	2	1	7	1	7	2	0		2	2	2	2	2	0	2
678	57	1	62				3		2	1	5	1	43	14	0	5	2	1	9	1	9	2	0		2	2	2	2	2	0	2
679	67	1	79	185	23.0825	1	3		2	3	3	1	38	7	0	5	2	2	0	2	0	2	0		2	2	2	2	2	0	2
680	93	2	75	150	33.3333	1	3		2	1	1	5	31	1	1	6	2	1	1	2	0	1	1	3	2	2	2	2	2	0	2
681	66	1	68	167	24.3824	1	3		2	2	1	3	62	1	1	6	2	1	2	1	2	2	0		2	2	2	2	2	0	2
682	28	1	66				2		2	3	2	4	66	3	1	6	2	1	3	1	3	2	0		2	2	2	2	2	0	2
683	68	1	50	150	22.2222	1	4		2	3	3	1	89	2	1	6	2	1	2	1	2	2	0		1	1	2	2	2	0	1	2
684	31	1	64	173	21.3839	1	5		2	2	5	2	25	2	1	6	2	1	2	1	2	2	0		2	2	2	2	2	0	2
685	18	2	42	134	23.3905	1	4		2	3	2	1	12	3	0	2	2	1	3	1	3	2	0		2	2	2	2	2	0	2
686	71	1	70	170	24.2215	1	5		2	3	3	2	123	38	1	6	2	1	25	1	25	2	0		2	2	2	2	2	0	1	29
687	39	2	100	152	43.2825	1	3		2	3	5	5	41	6	0	3	2	2	0	2	0	2	0		2	2	2	2	2	0	2
688	64	2	117	165	42.9752	1	7		1	3	3	1	35	9	0	3	2	1	5	2	0	1	5	3	2	2	2	2	2	0	2
689	73	1	85	162	32.3884	1	1		2	2	3	1	39	8	0	1	2	1	8	2	0	1	8	3	2	2	2	2	2	0	2
690	68	1	63	155	26.2227	1	2	1	1	3	1	3	25	2	0	1	2	1	2	2	0	1	2	3	2	2	2	2	2	0	2
691	41	1	75	165	27.5482	1	1		2	3	3	10	29	18	0	3	2	1	7	1	7	2	0		2	2	2	2	2	0	2
692	61	2	70	167	25.0995	1	1		2	2	5	4	32	43	0	5	2	1	34	1	34	2	0		2	2	2	2	2	0	2
693	72	1	101	169	35.3629	1	3		2	2	5	1	34	3	0	1	2	1	3	2	0	1	3	3	2	2	2	2	2	0	2
694	67	1	86	185	25.1278	1	5		2	1	3	5	36	2	0	3	2	2	0	2	0	2	0		2	2	2	2	2	0	2
695	88	2	48	148	21.9138	1	4		2	2	1	2	68	5	1	6	2	1	5	1	5	2	0		2	2	2	2	2	0	1	4
696	49	2	53	151	23.2446	1	3		2	1	5	1	56	6	0	5	2	1	5	1	3	1	2	2	2	2	2	2	2	0	2
697	62	2	64				2	1	1	1	5	1	23	1	0	1	2	2	0	2	0	2	0		2	2	2	2	2	0	2
698	82	1	52				2		2	2	3	5	33	19	1	6	1	1	18	1	16	1	2	1	2	2	2	2	1	13	1	5
699	19	2	74	164	27.5134	1	5		2	1	5	1	23	14	0	3	2	2	0	2	0	2	0		2	2	2	2	2	0	2
700	48	1	75			1	1		2	2	3	4	37	82	0	3	1	1	14	1	14	2	0		2	2	2	2	2	0	2
701	81	2	38	160	14.8438	3	6		1	3	1	5	58	7	1	6	1	1	6	1	6	2	0		2	2	2	1	1	6	2
702	66	2	73	150	32.4444	1	5		2	3	3	7	26	4	0	1	2	2	0	2	0	2	0		2	2	2	2	2	0	2
703	57	1	58	160	22.6562	1	7		1	2	5	1	38	23	0	5	2	1	23	1	11	1	12	2	2	2	2	2	1	4	2
704	75	2	46	158	18.4265	2	2	1	1	3	1	2	50	22	1	6	1	1	22	1	19	1	3	1	2	2	2	1	1	18	2
705	56	1	55	167	19.721	2	1	1	1	3	4	8	31	16	0	4	2	1	14	1	14	2	0		2	2	2	2	2	0	2
706	21	2	95	170	32.872	1	4		2	3	1	5	9	2	0	3	2	2	0	2	0	2	0		2	2	2	2	2	0	2
707	72	2	62	165	22.7732	1	1		2	2	5	3	30	3	0	5	2	1	1	2	0	1	1	3	2	2	2	2	2	0	2
708	21	2	40	157	16.2278	3	7		1	3	1	5	19	35	1	6	2	1	34	1	32	1	3	1	1	1	2	2	1	12	1	7
709	18	1	57	172	19.2672	1	6		1	1	2	8	39	6	0	2	2	1	1	1	1	2	0		2	2	2	2	2	0	2
710	53	2	48	150	21.3333	1	1		2	3	1	7	19	11	0	3	2	2	0	2	0	2	0		2	2	2	2	2	0	2
711	64	2	64	145	30.44	1	6		1	3	1	10	71	6	1	6	1	1	6	1	6	2	0		2	2	2	2	2	0	2
712	85	1	73	155	30.385	1	4		2	1	3	1	75	29	1	6	1	1	29	1	29	2	0		2	2	2	1	1	15	2
713	58	1	64	173	21.3839	1	1		2	2	2	1	28	28	1	6	2	1	28	1	26	1	2	1	1	1	2	1	1	19	2
714	49	1	99	176	31.9602	1	2	1	1	2	3	1	32	30	1	6	2	1	29	1	29	2	0		1	1	2	1	1	6	2
715	56	1	84	166	30.4834	1	3		2	3	3	1	56	3	1	6	1	1	3	1	2	1	1	1	2	2	2	2	1	2	2
716	75	2	59	150	26.2222	1	1		2	2	1	8	54	9	0	3	2	1	4	1	4	2	0		2	2	2	2	2	0	2
717	74	1	69	165	25.3444	1	6		1	1	1	3	35	12	1	6	1	1	12	2	0	1	12	3	2	2	2	2	2	0	2
718	51	1	140	180	43.2099	1	4		2	1	3	7	18	1	0	3	2	2	0	2	0	2	0		2	2	2	2	2	0	2
719	51	1	43	159	17.0088	2	1		2	3	3	5	63	11	0	3	2	1	4	1	4	2	0		2	2	2	2	1	5	2
720	70	1	73	172	24.6755	1	5		2	3	3	3	63	29	1	6	1	1	29	1	29	2	0		2	2	1	2	1	14	2
721	43	1	80			1	5		2	2	3	2	44	1	1	6	2	1	2	1	1	1	1	1	2	2	2	2	1	1	2
722	60	2	130	154	54.8153	1	5		2	3	3	3	27	9	0	1	2	1	5	2	0	1	5	3	2	2	2	2	2	0	2
723	70	1	65	162	24.7676	1	1		2	3	3	2	50	49	1	6	1	1	42	1	42	1	1	1	2	2	2	1	1	25	2
724	65	1	61	165	22.4059	1	2		2	3	5	5	51	8	0	5	2	2	0	2	0	2	0		2	2	2	2	2	0	2
725	50	1	60	187	17.1581	2	5		2	2	4	4	13	7	0	1	2	2	0	2	0	2	0		2	2	2	2	2	0	2
726	51	1	62	172	20.9573	1	1		2	2	5	5	20	4	0	5	2	2	0	2	0	2	0		2	2	2	2	2	0	2
727	72	2	58	161	22.3757	1	1		2	2	1	3	51	27	1	6	2	1	26	1	26	1	1	1	2	2	2	1	1	11	2
728	55	2	58	172	19.6052	1	5		2	1	1	3	13	2	0	3	2	2	0	2	0	2	0		2	2	2	2	2	0	2
729	64	2	118	166	42.8219	1	6		1	2	1	1	41	59	0	3	2	1	44	1	39	1	5	2	2	2	2	2	1	52	1	28
730	71	2	87	157	35.2955	1	2		2	3	3	1	38	8	0	3	2	1	1	2	0	1	1	3	2	2	2	2	2	0	2
731	72	1	104			1	5		2	2	5	3	34	5	0	5	1	1	5	2	0	1	5	3	2	2	2	2	2	0	2
732	64	2	38	150	16.8889	2	1		2	2	1	3	31	11	0	1	2	1	5	2	0	1	5	3	2	2	2	2	2	0	2
733	49	2	64	160	25	1	7		1	3	5	8	40	5	0	2	2	1	3	1	3	2	0		2	2	2	2	2	0	2
734	46	2	68	168	24.093	1	1		2	2	5	4	23	25	0	3	2	1	20	1	20	2	0		2	2	1	2	2	0	2
735	17	2	52			1	3		2	1	1	5	9	2	0	1	2	2	0	2	0	2	0		2	2	2	2	2	0	2
736	68	1	67	169	23.4586	1	6		1	3	1	1	80	14	1	6	1	1	14	1	12	1	2	2	2	2	2	2	2	0	2
737	82	1	65	172	21.9713	1	4		2	3	1	7	26	2	0	3	2	2	0	2	0	2	0		2	2	2	2	2	0	2
738	73	2	82	157	33.2671	1	7		1	2	4	4	31	34	0	3	2	1	27	1	27	2	0		2	2	2	2	1	9	2
739	25	1	71	178	22.4088	1	2		2	2	5	8	15	1	0	5	2	2	0	2	0	2	0		2	2	2	2	2	0	2
740	67	1	119	170	41.1765	1	4		2	3	1	3	68	49	1	6	1	1	49	1	48	1	1	1	2	2	2	2	1	17	2
741	40	2	48	155	19.9792	1	7		1	2	3	5	21	11	0	3	2	1	5	2	0	1	5	3	2	2	2	2	2	0	2
742	61	1	73	160	28.5156	1	6		1	3	1	3	25	6	0	1	2	2	0	2	0	2	0		2	2	2	2	2	0	2
743	62	2	113	171	38.6444	1	4		2	3	2	1	40	9	0	3	2	1	7	1	7	2	0		2	2	2	2	1	2	2
744	22	1	43			1	4		2	1	5	10	21	2	0	5	2	1	2	1	2	2	0		2	2	2	2	2	0	2
745	48	1	38	175	12.4082	3	7		1	1	1	10	48	2	0	3	2	2	0	2	0	2	0		2	2	2	2	2	0	2
746	25	1				1	1		2	3	1	8	18	2	0	2	2	2	0	2	0	2	0		2	2	2	2	2	0	2
747	68	1	75	176	24.2123	1	6		1	2	5	1	32	6	0	3	2	2	0	2	0	2	0		2	2	2	2	2	0	2
748	49	1	86	185	25.1278	1	3		2	1	1	1	52	3	0	5	2	1	2	1	2	2	0		2	2	2	2	2	0	2
749	35	2	53	154	22.3478	1	5		2	1	1	1	18	3	0	1	2	2	0	2	0	2	0		2	2	2	2	2	0	2
750	69	1	52	162	19.8141	1	1		2	3	5	3	32	16	0	3	2	1	2	2	0	1	2	3	2	2	2	2	2	0	2
751	78	2	88	152	38.0886	1	7		1	1	1	1	58	7	1	6	1	1	7	2	0	1	7	3	2	2	2	2	1	7	2
752	82	2	54	148	24.653	1	6		1	3	1	2	39	2	0	3	2	2	0	2	0	2	0		2	2	2	2	1	2	2
753	60	1	105	166	38.1042	1	3		2	3	1	3	24	11	0	1	2	1	11	2	0	1	11	3	2	2	2	2	2	0	2
754	48	1	68	160	26.5625	1	1		2	2	5	1	33	58	0	3	2	1	51	1	51	2	0		2	1	2	2	1	7	1	30
755	82	2	54	148	24.653	1	1		2	1	3	2	56	10	0	3	2	1	9	1	7	1	2	1	2	2	2	2	1	7	2
756	50	1	103	183	30.7564	1	3		2	3	5	5	30	38	0	4	2	1	34	1	34	2	0		2	2	2	2	2	0	2
757	47	2	64	160	25	1	4		2	1	5	5	31	2	0	3	2	2	0	2	0	2	0		2	2	2	2	2	0	2
758	76	1	52	168	18.424	2	4		2	2	5	5	40	38	0	1	1	1	32	1	32	2	0		2	2	2	2	1	6	2
759	72	1	47	175	15.3469	3	1	1	1	3	3	5	29	8	0	3	1	1	2	2	0	1	2	3	2	2	2	2	2	0	2
760	77	1	60	163	22.5827	1	3		2	3	5	3	43	34	0	5	2	1	34	1	29	1	6	2	2	2	2	2	2	0	2
761	76	2	55	160	21.4844	2	2		2	2	5	3	37	52	0	5	2	1	52	1	52	2	0		2	2	1	2	1	3	2
762	77	2	46	163	17.3134	3	6		1	1	3	1	52	7	0	1	2	1	7	1	5	1	3	2	2	2	2	2	2	0	2
763	47	1	63			1	6		1	3	2	1	57	8	0	3	2	1	5	1	5	2	0		2	2	2	1	1	5	2
764	79	2	90	150	40	1	6		1	3	1	2	63	2	1	6	2	1	2	1	2	2	0		2	2	2	1	1	2	2
765	25	1				1	7		1	3	1	7	6	2	0	3	2	2	0	2	0	2	0		2	2	2	2	2	0	2
766	78	1	75	170	25.9516	1	1		2	3	3	1	35	56	1	6	1	1	56	1	52	1	4	1	2	2	2	2	1	2	2
767	75	2	54	155	22.4766	1	5		2	3	5	5	41	39	0	5	2	1	38	1	38	2	0		2	2	2	2	1	9	2
768	67	1	83			1	4		2	3	1	1	43	12	0	3	2	1	7	1	6	1	1	2	2	2	2	2	1	5	2
769	37	1	79	177	25.2163	1	1		2	1	1	4	35	2	0	4	2	1	1	1	1	2	0		2	2	2	2	2	0	2
770	79	2	82	164	30.4878	1	2		2	3	3	1	75	51	1	6	1	1	51	1	51	2	0		2	2	2	1	1	20	2
771	63	2	70	160	27.3438	1	2		2	1	1	6	71	16	1	6	1	1	15	1	9	1	7	1	2	2	2	1	1	15	1	15
772	56	2	53	165	19.4674	2	6		1	2	5	7	42	48	0	5	2	1	45	1	45	2	0		2	2	2	1	1	3	2
773	75	2	47	165	17.2635	3	5		2	2	3	1	39	14	0	3	2	1	10	1	10	2	0		2	2	2	1	1	9	2
774	34	2	74	173	24.7252	1	1		2	3	2	8	48	7	1	6	1	1	7	1	7	2	0		2	2	2	2	2	0	2
775	50	2	88	168	31.1791	1	7		1	2	2	8	53	2	0	2	2	1	2	1	2	2	0		2	2	2	2	1	1	2
776	82	2	36	135	19.7531	2	3		2	1	1	3	44	7	0	1	1	1	7	2	0	1	7	3	2	2	2	2	2	0	2
777	84	2	95	160	37.1094	1	7		1	3	1	1	45	3	0	1	2	1	3	2	0	1	3	3	2	2	2	2	2	0	2
778	73	1	65	170	22.4913	1	7		1	1	4	4	50	24	1	6	1	1	24	1	24	2	0		2	2	2	2	1	13	2
779	83	1	110	189	30.7942	1	2		2	1	2	3	29	2	0	1	2	1	2	2	0	1	2	3	2	2	2	2	2	0	2
780	45	1	69	178	21.7776	1	2		2	1	4	9	33	3	0	3	2	1	3	1	3	2	0		2	2	2	2	1	3	2
781	60	1	80	178	25.2493	1	6		1	3	5	1	43	6	0	5	2	2	0	2	0	2	0		2	2	2	2	2	0	2
782	88	2	50	165	18.3655	1	1		2	3	1	8	76	19	0	3	2	1	14	1	14	2	0		2	2	2	2	1	15	2
783	45	1	107	173	35.7513	1	4		2	1	1	4	57	4	1	6	2	1	4	1	4	2	0		2	2	2	2	1	4	2
784	53	2	37	150	16.4444	2	4		2	1	5	3	17	5	0	5	2	1	1	2	0	1	1	3	2	2	2	2	2	0	2
785	41	2	61			1	6		1	3	2	8	40	3	0	3	2	1	3	1	3	2	0		2	2	2	2	2	0	2
786	41	1	78	172	26.3656	1	7		1	3	1	1	20	3	0	3	2	2	0	2	0	2	0		2	2	2	2	2	0	2
787	58	2	69	160	26.9531	1	2		2	3	5	4	33	8	0	5	2	1	4	1	4	1	1	2	2	2	2	2	2	0	2
788	88	1	94	171	32.1466	1	3		2	2	3	1	29	2	0	2	2	2	0	2	0	2	0		2	2	2	2	2	0	2
789	70	2	72	159	28.4799	1	4	1	1	1	5	4	68	2	1	6	2	1	2	1	2	2	0		2	2	2	2	1	1	2
790	45	1	95	185	27.7575	1	1		2	3	1	8	45	19	0	5	2	1	14	1	12	1	2	2	2	2	2	2	1	2	2
791	53	2	71	166	25.7657	1	1		2	3	5	3	22	6	0	5	2	2	0	2	0	2	0		2	2	2	2	2	0	2
792	53	1	80	177	25.5354	1	1		2	3	1	1	43	8	1	6	1	1	8	1	8	2	0		2	2	2	2	1	8	2
793	21	1	67			1	6		1	3	3	1	16	17	0	1	2	1	17	1	7	1	11	1	2	2	1	2	2	0	2
794	22	1	54	169	18.9069	1	6		1	3	3	10	17	3	0	3	2	2	0	2	0	2	0		2	2	2	2	2	0	2
795	42	2	55	165	20.202	1	6		1	2	5	1	35	10	0	5	2	1	8	1	8	2	0		2	2	2	2	1	4	2
796	35	2	111	174	36.6627	1	3		2	2	5	2	38	6	0	3	2	1	4	1	4	2	0		2	2	2	1	1	1	2
797	73	1	55	176	17.7557	3	5		2	2	5	1	42	20	0	5	1	1	12	2	0	1	12	3	2	2	2	2	2	0	2
798	56	2	51	159	20.1733	1	2		2	1	1	3	17	1	0	3	2	2	0	2	0	2	0		2	2	2	2	2	0	2
799	73	2	63	173	21.0498	1	2		2	1	1	4	25	1	0	3	2	2	0	2	0	2	0		2	2	2	2	2	0	2
800	80	2	92	165	33.7925	1	6		1	1	3	10	66	4	0	3	2	2	0	2	0	2	0		2	2	2	2	2	0	2
801	45	1	72	178	22.7244	1	2		2	3	3	5	38	2	0	3	2	2	0	2	0	2	0		2	2	2	2	2	0	2
802	75	1	84	155	34.9636	1	7	1	1	1	1	3	22	2	0	3	2	2	0	2	0	2	0		2	2	2	2	2	0	2
803	77	2	46	144	22.1836	1	4		2	2	5	2	70	37	1	6	1	1	33	1	33	2	0		2	2	2	2	1	4	2
804	76	2	50	162	19.052	2	5		2	2	3	3	40	12	0	1	2	1	12	1	12	2	0		2	2	2	2	2	0	2
805	51	1	70	173	23.3887	1	5		2	3	1	1	28	22	0	5	2	1	22	1	16	1	7	2	2	2	2	2	2	0	2
806	58	1	68	165	24.977	1	3		2	2	3	4	24	3	0	3	2	2	0	2	0	2	0		2	2	2	2	2	0	2
807	65	1	45	170	15.5709	3	6		1	1	3	3	29	2	0	4	2	2	0	2	0	2	0		2	2	2	2	2	0	2
808	83	1	74	157	30.0215	1	7	1	1	3	2	2	51	12	0	3	2	1	10	1	10	2	0		2	2	2	1	1	4	2
809	58	1	76	166	27.5802	1	6		1	3	2	3	24	10	0	1	2	1	10	2	0	1	10	3	2	2	2	2	2	0	2
810	81	2	100	155	41.6233	1	6		1	1	1	3	37	3	0	1	2	1	3	2	0	1	3	3	2	2	2	2	2	0	2
811	62	1	72	170	24.9135	1	1		2	2	3	5	41	2	0	3	2	2	0	2	0	2	0		2	2	2	2	2	0	2
812	42	1	77	180	23.7654	1	2		2	2	2	8	45	12	0	3	2	1	6	1	6	2	0		2	2	2	2	1	6	2
813	64	1	103	174	34.0203	1	7		1	2	3	8	26	11	0	3	2	1	4	2	0	1	4	3	2	2	2	2	2	0	2
814	58	2	61	165	22.4059	2	7	1	1	3	1	8	49	16	1	6	1	1	16	1	16	2	0		2	2	2	1	1	8	2
815	84	1	68	177	21.7051	2	2		2	2	1	3	38	4	0	1	2	1	3	2	0	1	3	3	2	2	2	2	2	0	2
816	66	1	65	167	23.3067	1	5		2	2	3	8	55	15	1	6	1	1	15	1	15	2	0		2	2	2	2	2	0	2
817	79	1	112	175	36.5714	1	3		2	1	1	5	33	3	0	3	2	2	0	2	0	2	0		2	2	2	2	2	0	2
818	84	1	85	180	26.2346	1	1		2	2	2	7	98	1	1	6	2	1	1	1	1	2	0		2	2	2	2	1	1	2
819	36	2	46	160	17.9688	1	3		2	1	5	4	42	6	0	3	2	1	3	1	3	2	0		2	2	2	2	2	0	2
820	74	1	75	180	23.1481	1	2		2	1	1	3	23	1	0	1	2	2	0	2	0	2	0		2	2	2	2	2	0	2
821	64	2	79	157	32.05	1	4	1	1	2	3	4	62	20	0	3	1	1	13	1	13	2	0		2	2	2	2	2	0	2
822	62	2	100	170	34.6021	1	3		2	2	2	3	32	8	0	3	2	1	8	1	3	1	5	2	2	2	2	2	1		2
823	56	1	95	175	31.0204	1	2		2	1	2	10	50	4	0	1	2	1	2	1	2	2	0		2	2	2	2	2	0	2
824	83	2	97	151	42.542	1	4		2	3	1	3	45	5	0	1	2	1	5	2	0	1	5	3	2	2	2	2	2	0	2
825	40	1	59	179	18.4139	2	3		2	3	1	2	28	6	0	3	2	2	0	2	0	2	0		2	2	2	2	2	0	2
826	83	1	85	166	30.8463	1	4		2	2	4	2	43	6	1	6	1	1	6	1	6	2	0		2	2	2	1	1	6	2
827	58	2	61	160	23.8281	1	2		2	2	5	3	34	16	0	3	2	1	11	1	11	2	0		2	2	2	2	2	0	2
828	82	1	69	170	23.8754	1	7		1	2	3	2	44	103	1	6	1	1	65	1	54	1	11	2	2	2	2	1	1	30	1	73
829	42	2	66	170	22.8374	1	2		2	1	3	4	41	3	1	6	1	1	3	1	3	2	0		2	2	2	2	1	3	2
830	69	1	69	172	23.3234	1	4		2	2	5	3	23	2	0	1	2	2	0	2	0	2	0		2	2	2	2	2	0	2
831	69	1	84	169	29.4107	1	6		1	2	3	6	50	7	0	3	1	2	0	2	0	2	0		2	2	2	2	1	2	1	4
832	47	2	33	153	14.0971	3	6		1	3	3	3	13	2	0	3	2	1	2	2	0	1	2	3	2	2	2	2	2	0	2
833	16	1	51	165	18.7328	1	6		1	2	3	3	16	19	0	1	2	1	19	1	6	1	13	1	2	2	1	2	2	0	2
834	83	1	95	178	29.9836	1	2		2	2	1	3	31	2	0	1	2	2	0	2	0	2	0		2	2	2	2	2	0	2
835	79	1	59	156	24.2439	1	1		2	1	3	1	54	18	1	6	1	1	18	1	17	1	1	1	2	2	2	2	1	11	2
836	85	2	58	164	21.5645	2	1		2	3	5	3	46	10	1	6	1	1	5	2	0	1	5	3	2	2	2	2	2	0	2
837	72	1	52	172	17.5771	3	5		2	3	1	1	46	35	1	6	1	1	32	1	28	1	4	2	2	2	2	1	1	4	2
838	80	2	79	150	35.1111	1	2		2	1	5	1	52	17	0	5	1	1	14	1	14	2	0		2	2	2	2	2	0	2
839	73	1	76			1	3		2	3	3	5	32	2	0	3	2	2	0	2	0	2	0		2	2	2	2	2	0	2
840	72	1	60	168	21.2585	1	3		2	3	1	8	40	3	0	3	2	2	0	2	0	2	0		2	2	2	2	1	3	2
841	47	2	33	153	14.0971	3	2		2	2	3	3	28	4	0	3	2	1	2	2	0	1	2	3	2	2	2	2	2	0	2
842	40	1	70	185	20.4529	1	5		2	3	1	2	83	2	1	6	2	1	2	1	2	2	0		2	2	2	2	1	2	2
843	69	2	61	160	23.8281	1	5		2	2	1	6	33	3	1	6	2	2	0	2	0	2	0		2	2	2	2	2	0	2
844	83	2	67			1	1		2	2	4	9	49	14	1	6	1	1	14	1	14	2	0		2	2	2	2	1	3	2
845	19	2	60	170	20.7612	1	7		1	2	5	8	19	2	0	5	2	1	1	1	1	2	0		2	2	2	2	2	0	2
846	62	1	113	175	36.898	1	5		2	3	1	3	31	4	0	1	2	1	3	2	0	1	3	3	2	2	2	2	2	0	2
847	61	1	100	178	31.5617	1	5		2	3	4	2	32	5	0	4	2	2	0	2	0	2	0		2	2	2	2	1	3	2
848	68	2	52	150	23.1111	1	4		2	2	3	3	36	84	0	5	1	1	63	1	63	2	0		2	2	2	2	1	9	2
849	64	1	47	179	14.6687	3	6		1	3	5	3	24	13	0	5	2	1	13	2	0	1	13	3	2	2	2	2	2	0	2
850	57	2	87	168	30.8248	1	5		2	3	4	9	49	8	1	6	1	1	7	1	6	1	2	2	2	2	2	2	1	2	2
851	21	2				1	3		2	3	1	4	25	3	0	2	2	1	2	1	2	2	0		2	2	2	2	2	0	2
852	38	1	79	172	26.7036	1	3		2	3	1	4	11	4	0	3	2	2	0	2	0	2	0		2	2	2	2	2	0	2
853	64	1	69	178	21.7776	1	2		2	3	3	10	26	5	0	3	2	2	0	2	0	2	0		2	2	2	2	2	0	2
854	69	1	67	170	23.1834	1	7		1	2	5	3	24	7	0	5	2	1	5	2	0	1	5	3	2	2	2	2	2	0	2
855	84	2	59	148	26.9357	1	4		2	3	4	9	50	3	0	4	2	1	2	1	2	2	0		2	2	2	2	1	1	2
856	39	1	65	183	19.4094	1	7		1	3	2	8	45	3	0	3	2	1	2	1	2	2	0		2	2	2	1	2	0	2
857	87	1	65	150	28.8889	1	7		1	2	3	3	44	3	0	3	1	1	2	2	0	1	2	3	2	2	2	2	2	0	2
858	88	2				1	3		2	3	2	7	92	1	1	6	1	1	1	1	1	2	0		2	2	2	2	2	0	2
859	85	2	55	161	21.2183	2	7		1	3	2	8	49	5	0	1	2	1	4	1	4	2	0		2	2	2	2	2	0	2
860	87	1	68	150	30.2222	1	2		2	2	3	3	24	3	0	1	1	1	3	2	0	1	3	3	2	2	2	2	2	0	2
861	79	1	71	165	26.079	1	3		2	1	5	2	59	9	0	5	1	1	3	2	0	1	3	3	2	2	2	2	1	7	1	3
862	43	1	87	172	29.4078	1	2		2	2	1	3	17	4	0	3	2	1	1	2	0	1	1	3	2	2	2	2	2	0	2
863	51	1	67	170	23.1834	1	6		1	1	1	10	13	1	0	1	2	2	0	2	0	2	0		2	2	2	2	2	0	2
864	80	1	78	177	24.8971	1	3		2	2	5	5	39	4	0	3	2	2	0	2	0	2	0		2	2	2	2	2	0	2
865	81	1	52	168	18.424	2	2		2	2	3	2	63	12	0	3	2	1	9	1	9	1	1	1	2	2	2	2	1	7	2
866	47	1	65	176	20.984	2	2		2	2	3	2	80	42	1	6	1	1	41	1	41	2	0		2	2	2	1	1	19	1	8
867	34	1	67	162	25.5296	1	7		1	3	3	8	40	2	0	3	2	1	2	1	2	2	0		2	2	2	2	2	0	2
868	51	1	77	174	25.4327	1	7		1	1	1	10	15	2	0	3	2	2	0	2	0	2	0		2	2	2	2	2	0	2
869	59	1	95	178	29.9836	1	1		2	3	1	3	21	2	0	3	2	2	0	2	0	2	0		2	2	2	2	2	0	2
870	28	1	52	148	23.74	1	4		2	3	1	10	48	7	0	3	2	1	4	1	4	2	0		2	2	2	2	2	0	2
871	83	1	121	189	33.8736	1	7		1	2	3	5	36	4	0	1	2	1	4	2	0	1	4	3	2	2	2	2	2	0	2
872	70	1	101	186	29.1941	1	2		2	1	3	2	64	2	1	6	1	2	0	2	0	2	0		2	2	2	2	2	0	2
873	84	1	59	170	20.4152	2	3		2	1	1	3	39	17	0	1	2	1	17	2	0	1	17	3	2	2	2	2	2	0	2
874	49	1	86			1	6		1	3	1	10	19	1	0	3	2	2	0	2	0	2	0		2	2	2	2	2	0	2
875	82	2	92	162	35.0556	1	6		1	1	1	3	43	1	0	3	2	1	1	2	0	1	1	3	2	2	2	2	2	0	2
876	58	1	72	172	24.3375	1	5		2	2	4	9	7	3	0	4	2	2	0	2	0	2	0		2	2	2	2	2	0	2
877	50	2	53	173	17.7086	2	4		2	3	5	4	57	33	1	6	1	1	25	1	25	2	0		2	2	2	2	2	0	2
878	88	2	45	156	18.4911	2	6		1	2	2	1	56	3	0	2	2	1	1	2	0	1	1	3	2	2	2	2	2	0	2
879	88	1	51	167	18.2868	2	7		1	2	3	1	46	4	0	3	2	1	3	2	0	1	3	3	2	2	2	2	2	0	2
880	25	1	56	166	20.3223	1	4		2	1	4	4	60	14	0	5	1	1	9	1	9	2	0		2	2	2	2	1	3	2
881	31	1	67	167	24.0238	1	6		1	1	1	10	37	5	0	3	2	1	4	1	4	2	0		2	2	2	2	2	0	2
882	85	2	56	161	21.6041	2	7		1	3	3	8	50	13	0	5	2	1	13	1	13	2	0		2	2	2	2	1	7	2
883	66	1	97	175	31.6735	1	1		2	3	3	5	24	4	0	3	2	2	0	2	0	2	0		2	2	2	2	2	0	2
884	87	1	85	182	25.6612	1	4		2	2	1	3	33	1	0	1	2	2	0	2	0	2	0		2	2	2	2	2	0	2
885	79	2	60	155	24.974	1	4		2	2	1	1	27	2	0	3	2	2	0	2	0	2	0		2	2	2	2	2	0	2
886	32	2	110	173	36.7537	1	6		1	2	2	8	45	7	0	3	2	1	2	1	2	2	0		2	2	2	2	2	0	2
887	59	1	66	169	23.1084	1	5		2	3	1	6	26	2	0	3	2	2	0	2	0	2	0		2	2	2	2	2	0	2
888	57	2	46	157	18.662	2	3		2	3	4	5	45	20	0	4	2	1	16	1	16	2	0		2	2	2	1	1	5	2
889	65	2	81	156	33.284	2	6		1	2	3	1	18	2	0	3	2	2	0	2	0	2	0		2	2	2	2	2	0	2
890	76	2	73	164	27.1416	1	4		2	3	1	7	60	4	0	3	2	1	2	1	2	2	0		2	2	2	2	2	0	2
891	43	2	64	166	23.2254	2	2		2	1	1	8	48	2	0	3	2	1	2	1	2	2	0		2	2	2	2	2	0	2
892	86	2	58	152	25.1039	1	5		2	3	3	6	43	6	0	3	2	2	0	2	0	2	0		2	2	2	2	2	0	2
893	83	1	48	180	14.8148	3	7	1	1	1	3	1	51	3	0	3	1	1	2	2	0	1	2	3	2	2	2	2	2	0	2
894	68	2	75	160	29.2969	1	5		2	1	5	1	24	7	0	5	2	1	1	2	0	1	1	3	2	2	2	2	2	0	2
895	78	2	92	168	32.5964	1	3		2	3	1	1	33	9	0	5	2	1	9	2	0	1	9	3	2	2	2	2	2	0	2
896	54	2	45	155	18.7305	1	3		2	2	4	9	59	37	0	4	1	1	29	1	29	2	0		2	2	2	2	1	4	2
897	44	2	36	155	14.9844	3	3		2	2	1	3	19	3	0	1	2	1	1	2	0	1	1	3	2	2	2	2	2	0	2
898	71	1	118	167	42.3106	1	1		2	2	5	1	31	12	0	1	2	1	12	2	0	1	12	3	2	2	2	2	2	0	2
899	73	1	82	180	25.3086	1	4		2	3	4	10	28	4	0	4	2	2	0	2	0	2	0		2	2	2	2	2	0	2
900	20	2	46	161	17.7462	2	5		2	2	2	8	32	4	0	2	2	1	3	1	3	2	0		2	2	2	2	2	0	2
901	77	2	51	150	22.6667	1	1		2	2	2	7	36	3	0	5	2	1	1	2	0	1	1	3	2	2	2	2	2	0	2
902	58	2	57	157	23.1247	1	1		2	3	5	1	14	3	0	5	2	2	0	2	0	2	0		2	2	2	2	2	0	2
903	73	2	36	155	14.9844	3	1		2	3	5	8	36	4	0	3	2	2	0	2	0	2	0		2	2	2	2	2	0	2
904	72	2	81	158	32.4467	1	2		2	2	5	4	79	4	1	6	1	1	4	1	4	2	0		2	2	2	2	1	2	2
905	25	1	55	160	21.4844	1	5		2	3	2	5	9	2	0	1	2	1	2	1	2	2	0		2	2	2	2	2	0	2
906	70	1	110	168	38.9739	1	3		2	3	5	3	70	20	0	5	2	1	20	1	15	1	6	2	2	2	2	2	1	7	2
907	50	2	65	160	25.3906	1	3		2	3	2	1	50	13	0	4	2	1	9	1	9	2	0		2	2	2	2	1	3	2
908	45	1	57	160	22.2656	1	7		1	2	2	2	67	24	0	3	2	1	13	1	13	2	0		2	2	2	1	1	2	2
909	72	1	85	170	29.4118	1	5		2	2	3	1	51	6	0	3	2	2	0	2	0	2	0		2	2	2	2	2	0	2
910	52	2	60	164	22.3081	1	3		2	2	3	4	54	8	1	6	2	1	8	1	8	2	0		2	2	2	2	1	4	2
911	61	1	88	161	33.9493	1	6		1	3	1	3	18	5	0	1	2	2	0	2	0	2	0		2	2	2	2	2	0	2
912	67	2	72			1	3		2	3	4	2	69	2	1	6	1	1	2	1	2	2	0		2	2	2	2	1	2	2
913	68	1	74	172	25.0135	1	2		2	3	5	1	33	4	0	5	2	2	0	2	0	2	0		2	2	2	2	2	0	2
914	75	1	79	166	28.6689	1	4		2	1	3	1	37	16	0	1	1	1	16	2	0	1	16	3	2	2	2	2	2	0	2
915	44	2	49	160	19.1406	1	4		2	1	5	8	52	3	0	3	2	1	2	1	2	2	0		2	2	2	2	2	0	2
916	26	1	54	163	20.3244	1	6		1	3	1	8	40	3	0	2	2	1	1	1	1	2	0		2	2	2	2	2	0	2
917	46	2	44	150	19.5556	1	4		2	3	5	2	58	13	0	5	2	1	8	1	7	1	2	1	2	2	2	2	1	9	2
918	58	1	122	184	36.035	1	7		1	2	1	5	21	3	0	3	2	2	0	2	0	2	0		2	2	2	2	2	0	2
919	83	1	74	160	28.9062	1	1		2	3	3	10	35	2	0	3	2	2	0	2	0	2	0		2	2	2	2	2	0	2
920	48	2	46	175	15.0204	3	4		2	3	4	10	40	7	0	4	2	2	0	2	0	2	0		2	2	2	2	2	0	2
921	74	1	82	170	28.3737	1	1		2	3	3	2	73	11	0	5	2	1	8	1	8	2	0		2	2	2	2	1	6	2
922	67	1	72	170	24.9135	1	4		2	3	1	10	43	2	0	3	2	2	0	2	0	2	0		2	2	2	2	2	0	2
923	31	1	60	175	19.5918	1	4		2	3	1	5	11	2	0	3	2	2	0	2	0	2	0		2	2	2	2	2	0	2
924	77	1	77	165	28.2828	1	6		1	1	1	5	24	1	0	3	2	2	0	2	0	2	0		2	2	2	2	2	0	2
925	20	1	44	165	16.1616	2	4		2	1	5	3	56	25	0	1	2	1	25	1	25	2	0		2	2	1	2	2	0	2
926	63	1	84	172	28.3937	1	4		2	1	3	4	28	6	1	6	2	1	6	1	6	2	0		2	2	2	2	1	4	2
927	73	2	48	161	18.5178	3	4		2	2	3	1	73	14	0	3	2	1	8	1	8	2	0		2	2	2	2	1	5	2
928	21	1	64	150	28.4444	1	5		2	3	5	6	28	6	0	5	2	1	6	1	6	2	0		2	2	2	2	2	0	2
929	17	1	22	130	13.0178	3	4		2	3	5	4	32	8	0	5	2	1	7	1	7	2	0		2	2	2	2	2	0	2
930	81	2	60	143	29.3413	1	6		1	2	1	3	41	6	0	3	2	1	4	2	0	1	4	3	2	2	2	2	2	0	2
931	82	2	95	158	38.0548	1	7		1	2	3	5	41	14	1	6	1	1	11	2	0	1	11	3	2	2	2	2	2	0	2
932	72	1	106	177	33.8345	1	7		1	2	3	2	126	2	1	6	1	1	2	1	2	2	0		2	2	2	2	1	2	2
933	60	1	107	186	30.9284	1	4		2	2	3	3	29	6	0	3	2	1	6	2	0	1	6	3	2	2	2	2	1	5	2
934	84	2	81	164	30.116	1	2		2	1	3	7	35	2	0	3	2	2	0	2	0	2	0		2	2	2	2	2	0	2
935	26	2	44	156	18.0802	2	1		2	3	3	10	21	52	0	5	2	1	52	1	52	2	0		2	2	1	2	2	0	2
936	44	1	80	183	23.8884	1	7		1	2	4	1	45	11	0	4	2	1	9	1	9	2	0		2	2	2	2	1	3	2
937	79	1	78	175	25.4694	1	2		2	3	1	4	46	10	0	3	2	2	0	2	0	2	0		2	2	2	2	2	0	2
938	55	1	79	175	25.7959	1	4		2	1	5	2	42	12	0	3	2	1	12	1	12	2	0		2	2	2	1	1	6	2
939	32	1	58	182	17.51	2	1		2	3	3	5	64	50	0	3	2	1	36	1	32	1	4	2	2	2	2	2	2	0	2
940	72	1	78	170	26.9896	1	5		2	2	3	5	30	4	0	3	2	2	0	2	0	2	0		2	2	2	2	2	0	2
941	68	2	71	174	23.4509	1	4		2	1	1	8	53	6	0	5	2	1	1	1	1	2	0		2	2	2	2	2	0	2
942	64	2	44	158	17.6254	2	6		1	1	5	1	54	13	0	1	2	1	11	1	11	2	0		2	2	2	2	1	6	2
943	60	2	86	168	30.4705	1	4		2	3	5	1	30	8	0	5	2	2	0	2	0	2	0		2	2	2	2	2	0	2
944	72	1	61	178	19.2526	2	1		2	3	3	1	31	4	0	3	2	2	0	2	0	2	0		2	2	2	2	2	0	2
945	80	2	80	163	30.1103	1	3		2	1	5	7	43	2	0	5	2	2	0	2	0	2	0		2	2	2	2	2	0	2
946	84	2	92	155	38.2934	1	1		2	3	1	3	31	5	0	3	2	1	1	2	0	1	1	3	2	2	2	2	2	0	2
947	72	1	77	174	25.4327	1	7		1	1	5	1	47	13	1	6	1	1	13	1	13	2	0		2	2	2	2	1	13	2
948	66	1	100	175	32.6531	1	3		2	3	1	4	39	27	0	4	2	1	22	1	22	2	0		2	2	2	2	2	0	2
949	71	1	59	165	21.6713	1	1		2	3	1	7	27	2	0	3	2	2	0	2	0	2	0		2	2	2	2	2	0	2
950	83	2	47	150	20.8889	1	7		1	2	3	3	30	3	0	3	1	2	0	2	0	2	0		2	2	2	2	2	0	2
951	85	2	69	170	23.8754	1	6		1	3	3	1	45	5	0	3	2	2	0	2	0	2	0		2	2	2	2	1	3	2
952	74	1	99	162	37.7229	1	5		2	3	3	5	27	6	0	3	2	2	0	2	0	2	0		2	2	2	2	2	0	2
953	67	1	62	169	21.7079	2	5		2	2	3	3	33	7	1	6	2	1	1	1	1	2	0		2	2	2	2	1	7	2
954	67	1	99	163	37.2615	1	4		2	2	5	3	46	16	0	1	2	1	11	2	0	1	11	3	2	2	2	2	2	0	2
955	17	1	69	190	19.1136	1	6		1	2	5	10	12	1	0	2	2	2	0	2	0	2	0		2	2	2	2	2	0	2
956	84	1	134	189	37.5129	1	5		2	3	1	3	39	3	0	1	2	1	3	2	0	1	3	3	2	2	2	2	2	0	2
957	81	2	75	158	30.0433	1	4		2	2	2	7	58	18	1	6	1	1	14	1	14	2	0		2	2	2	2	2	0	2
958	60	2	89	160	34.7656	1	5		2	2	3	3	68	5	1	6	1	1	5	1	5	1	1	1	2	2	2	2	2	0	2
959	57	1	87	179	27.1527	1	1		2	2	1	1	28	8	0	3	2	1	7	1	7	2	0		2	2	2	1	1	7	2
960	49	1	59	174	19.4874	1	6		1	1	1	1	34	4	0	3	2	1	3	1	3	2	0		2	2	2	2	2	0	2
961	72	1	79	170	27.3356	1	6		1	2	3	6	38	4	0	3	2	2	0	2	0	2	0		2	2	2	2	2	0	2
962	33	1	63	186	18.2102	3	2		2	3	3	1	42	2	1	6	2	1	2	1	2	2	0		2	2	2	2	1	2	2
963	76	1	93	166	33.7495	1	2		2	1	3	5	22	2	0	3	2	2	0	2	0	2	0		2	2	2	2	2	0	2
964	84	2	68	158	27.2392	1	7		1	2	1	1	51	4	0	3	2	1	2	1	2	2	0		2	2	2	2	2	0	2
965	63	1	104	158	41.66	1	3		2	1	4	1	37	58	0	4	2	1	48	1	48	2	0		1	2	2	2	1	23	2
966	42	2	45	162	17.1468	1	5		2	1	1	4	19	1	0	3	2	2	0	2	0	2	0		2	2	2	2	2	0	2
967	35	1	73	180	22.5309	1	7		1	2	5	1	22	13	0	3	2	1	11	1	11	2	0		2	2	2	2	2	0	2
968	65	2	45	159	17.7999	2	3		2	2	3	1	47	48	0	1	1	1	46	1	11	1	2	2	1	2	1	2	1	17	2
969	49	1	72	175	23.5102	1	4		2	2	3	4	33	5	0	3	2	1	3	1	3	2	0		2	2	2	2	2	0	2
970	85	1	72	168	25.5102	1	6		1	2	1	3	33	5	0	1	2	2	0	2	0	2	0		2	2	2	2	2	0	2
971	58	2				1	3		2	3	5	2	92	2	1	6	2	2	0	2	0	2	0		2	2	2	2	2	0	2
972	83	1	73	177	23.3011	1	6		1	2	1	1	44	6	0	3	2	1	2	2	0	1	2	3	2	2	2	2	2	0	2
973	71	2	71	163	26.7229	1	2		2	2	4	9	36	4	0	4	2	1	3	1	3	2	0		2	2	2	2	2	0	2
974	31	2	88	168	31.1791	1	4		2	2	2	4	42	2	0	4	2	1	1	1	1	2	0		2	2	2	2	2	0	2
975	35	1	65	179	20.2865	1	5		2	2	5	5	14	2	0	3	2	2	0	2	0	2	0		2	2	2	2	2	0	2
976	61	1	87	169	30.4611	1	5		2	2	3	4	28	3	0	3	2	2	0	2	0	2	0		2	2	2	2	2	0	2
977	56	2	69			1	7		1	1	1	4	62	2	1	6	2	1	2	1	2	2	0		2	2	2	2	2	0	2
978	63	2	71	165	26.079	1	6		1	3	1	4	42	5	0	3	2	2	0	2	0	2	0		2	2	2	2	2	0	2
979	60	1	66	164	24.539	1	2		2	1	1	5	34	30	0	4	2	1	28	1	28	2	0		2	2	2	1	1	16	2
980	83	2	40	135	21.9479	3	3		2	2	1	1	49	4	1	6	1	1	4	2	0	1	4	3	2	2	2	2	2	0	2
981	74	1	62	173	20.7157	1	3		2	2	3	2	81	3	1	6	2	1	3	1	3	2	0		2	2	2	2	1	3	1	3
982	49	1	58	175	18.9388	1	5		2	2	3	4	57	8	0	3	2	1	4	1	4	2	0		2	2	2	2	2	0	2
983	82	1	98	170	33.91	1	7		1	3	3	1	44	22	1	6	1	1	21	1	21	1	1	1	1	1	2	2	1	15	2
984	49	1	75	164	27.8852	1	6		1	1	1	10	63	4	0	3	2	2	0	2	0	2	0		2	2	2	2	1	3	2
985	25	2	61	173	20.3816	1	7		1	2	1	8	32	4	0	1	2	1	2	1	2	2	0		2	2	2	2	2	0	2
986	79	1	63	165	23.1405	1	4		2	2	3	1	45	32	1	6	1	1	31	1	31	2	0		2	2	2	1	1	11	2
987	17	1	104	184	30.7183	1	6		1	3	4	2	26	32	0	1	2	1	31	1	31	2	0		2	2	2	2	1	6	2
988	59	1	68	169	23.8087	1	7		1	2	1	2	35	5	0	3	1	2	0	2	0	2	0		2	2	2	2	1	2	2
989	78	1	70	177	22.3435	1	2		2	3	3	10	47	7	0	3	1	2	0	2	0	2	0		2	2	2	2	2	0	2
990	41	1	77	160	30.0781	1	5		2	3	1	8	19	4	0	5	2	1	2	1	2	2	0		2	2	2	2	2	0	2
991	61	1	85	175	27.7551	1	2		2	1	3	1	55	2	1	6	2	1	2	1	2	1	1	1	1	2	2	1	1	2	2
992	72	1	70			1	3		2	2	3	4	45	30	0	3	2	1	28	1	28	2	0		2	2	2	2	2	0	2
993	77	1	98	174	32.3689	1	4		2	2	4	9	22	3	0	4	2	1	2	1	2	2	0		2	2	2	2	2	0	2
994	38	2	42	172	14.1969	3	5		2	2	3	3	13	25	0	1	2	1	25	1	25	2	0		2	2	1	2	2	0	2
995	75	2	53	156	21.7784	1	5		2	2	3	4	43	26	1	6	1	1	25	1	25	2	0		2	2	2	2	1	15	2
996	66	1	109	171	37.2764	1	1		2	3	3	4	26	2	0	3	1	2	0	2	0	2	0		2	2	2	2	2	0	2
997	44	2	70	172	23.6614	1	7		1	3	3	2	68	33	1	6	1	1	28	1	28	2	0		2	2	2	1	1	31	2
998	33	1	65	174	21.4692	1	3		2	1	2	8	45	3	0	2	2	1	1	1	1	2	0		2	2	2	2	2	0	2
999	59	1	64	178	20.1995	1	2		2	1	1	4	44	35	0	3	2	1	26	1	26	2	0		2	2	2	2	1	7	2
1000	59	2	41	157	16.6335	2	2		2	3	1	2	40	28	1	6	1	1	28	1	28	2	0		2	2	2	2	1	28	2
1001	60	1	80	170	27.6817	1	7		1	2	3	3	29	4	0	3	2	1	4	2	0	1	4	3	2	2	2	2	2	0	2
1002	60	1	72	173	24.0569	1	3		2	2	1	5	50	29	0	4	2	1	24	1	24	2	0		2	2	1	2	1	3	2
1003	64	2	58	165	21.3039	1	7		1	2	5	1	32	4	1	6	1	1	1	2	0	1	1	3	2	2	2	2	2	0	2
1004	62	1	90	161	34.7209	1	4		2	1	1	3	18	1	0	1	2	2	0	2	0	2	0		2	2	2	2	2	0	2
1005	57	2	52	166	18.8707	1	7		1	2	3	2	42	12	0	3	2	1	11	1	11	2	0		2	2	2	2	1	12	2
1006	82	1	54	170	18.6851	2	5		2	1	3	4	30	2	1	6	1	1	2	1	2	2	0		2	2	2	2	2	0	2
1007	66	1	51	172	17.239	2	4		2	1	1	1	44	13	0	1	2	1	12	1	11	1	1	1	2	2	2	2	1	4	2
1008	65	1	84	185	24.5435	1	6		1	1	1	3	24	48	1	6	2	1	48	1	47	1	1	1	2	2	1	2	1	10	1	2
1009	42	1	60	172	20.2812	1	2		2	1	5	5	56	11	1	6	1	1	10	1	10	2	0		1	2	2	2	1	9	2
1010	75	2	61	150	27.1111	1	5		2	1	3	4	44	4	1	6	1	1	4	1	4	2	0		2	2	2	2	2	0	2
1011	44	1	71	180	21.9136	1	1		2	2	1	1	37	30	0	1	2	1	24	1	24	2	0		2	2	2	2	1	16	2
1012	66	1	66	166	23.9512	1	1		2	2	5	1	37	66	0	1	2	1	56	1	56	1	1	1	2	1	1	2	1	16	2
1013	60	1	83	168	29.4076	1	1		2	2	3	4	20	3	0	3	2	1	1	1	1	2	0		2	2	2	2	2	0	2
1014	55	1	40	160	15.625	3	7	1	1	3	3	3	17	2	0	1	2	2	0	2	0	2	0		2	2	2	2	2	0	2
1015	59	1	130			1	4		2	1	3	2	60	29	0	3	2	1	26	1	26	2	0		2	2	2	2	1	26	2
1016	84	2	54	165	19.8347	1	5		2	2	1	2	39	2	0	3	2	2	0	2	0	2	0		2	2	2	2	1	1	2
1017	77	1	81			1	4		2	3	4	2	35	10	0	3	2	1	8	1	8	2	0		2	2	2	1	1	4	2
1018	54	2	47	162	17.9089	2	4		2	3	4	4	75	18	1	6	1	1	16	1	16	2	0		2	2	2	2	2	0	2
1019	43	1	63	172	21.2953	1	7		1	3	1	4	35	16	0	3	2	1	13	1	13	2	0		2	2	2	2	1	3	2
1020	19	2	43	165	15.7943	3	6		1	3	1	10	22	4	0	3	2	2	0	2	0	2	0		2	2	2	2	2	0	2
1021	65	2	47	165	17.2635	2	1		2	2	5	2	70	26	0	5	2	1	26	1	15	1	11	2	2	2	2	1	1	7	1	1
1022	73	1	98	172	33.126	2	7		1	2	3	3	27	6	0	1	2	2	0	2	0	2	0		2	2	2	2	2	0	2
1023	46	2	58	154	24.4561	2	2		2	3	3	3	23	4	0	1	2	1	4	2	0	1	4	3	2	2	2	2	2	0	2
1024	85	1	66	170	22.8374	1	5		2	3	3	1	96	2	1	6	1	1	2	1	2	2	0		2	2	2	1	1	2	2
1025	35	2	50	160	19.5312	1	7		1	2	5	5	14	3	0	2	2	2	0	2	0	2	0		2	2	2	2	2	0	2
1026	58	1	113			1	2		2	2	3	1	30	29	0	5	2	1	29	1	29	1	1	1	2	2	1	2	1	11	2
1027	64	2	46	150	20.4444	2	5		2	2	4	9	36	6	0	4	2	1	5	1	5	2	0		2	2	2	2	2	0	2
1028	55	2	91	172	30.7599	1	4		2	2	1	1	14	2	0	3	2	2	0	2	0	2	0		2	2	2	2	2	0	2
1029	66	2	80	169	28.0102	1	1		2	3	5	3	32	12	0	1	2	1	11	1	8	1	3	2	2	2	2	2	2	0	2
1030	60	1	96	175	31.3469	1	7		1	2	3	4	35	7	1	6	2	1	5	1	5	2	0		2	2	2	2	2	0	2
1031	26	1	23			3	1		2	2	5	3	26	13	0	1	2	1	13	1	13	2	0		2	2	1	2	2	0	2
1032	18	1	56			1	5		2	3	3	4	11	3	0	3	2	2	0	2	0	2	0		2	2	2	2	2	0	2
1033	47	1	45	172	15.2109	3	3		2	3	4	1	34	7	0	4	2	1	6	1	6	2	0		2	2	2	2	2	0	2
1034	42	2	62	163	23.3355	2	7		1	2	3	1	29	11	0	3	2	2	0	2	0	2	0		2	2	2	1	2	0	2
1035	66	1	49	175	16	3	6		1	1	3	1	35	27	0	1	2	1	22	1	22	2	0		2	2	1	2	1	11	2
1036	83	2	98	150	43.5556	1	6		1	2	3	3	30	12	0	5	1	1	12	2	0	1	12	3	2	2	2	2	2	0	2
1037	72	1	64	178	20.1995	2	7		1	2	3	3	21	13	0	3	2	2	0	2	0	2	0		2	2	2	2	2	0	2
1038	82	2	72	155	29.9688	1	4		2	3	3	7	24	2	0	1	2	1	2	2	0	1	2	3	2	2	2	2	2	0	2
1039	74	2	56	155	23.3091	1	7		1	1	5	1	110	1	1	6	2	1	1	1	1	2	0		2	2	2	2	1	1	2
1040	75	1	64	160	25	1	6		1	1	5	1	43	3	0	5	2	2	0	2	0	2	0		2	2	2	2	2	0	2
1041	68	1	88	163	33.1213	1	6		1	2	1	4	58	4	0	3	2	1	3	1	3	2	0		2	2	2	2	2	0	2
1042	78	1	80	175	26.1224	1	7		1	3	3	10	28	3	0	3	2	2	0	2	0	2	0		2	2	2	2	2	0	2
1043	88	2	46	150	20.4444	3	7		1	1	1	2	64	4	1	6	1	2	0	2	0	2	0		2	2	2	2	1	3	2
1044	54	2	57	154	24.0344	1	4		2	2	5	10	13	1	0	1	2	2	0	2	0	2	0		2	2	2	2	2	0	2
1045	53	1	78	162	29.7211	1	6		1	1	1	10	27	1	0	3	2	2	0	2	0	2	0		2	2	2	2	2	0	2
1046	72	1	80	170	27.6817	1	4		2	2	5	1	49	98	0	1	2	1	96	1	95	1	2	1	2	1	1	1	1	40	1	4
1047	78	1	81	175	26.449	1	3		2	1	3	1	34	9	0	3	2	1	7	1	7	2	0		2	2	2	2	1	2	2
1048	56	2	55	170	19.0311	2	4		2	2	3	1	22	6	0	1	2	1	6	2	0	1	6	3	2	2	2	2	2	0	2
1049	78	1	85	180	26.2346	1	5		2	1	4	2	85	13	0	4	2	1	11	1	11	2	0		2	2	2	2	1	6	1	1
1050	37	2	63	174	20.8086	1	3		2	3	3	1	6	3	0	3	2	2	0	2	0	2	0		2	2	2	2	2	0	2
1051	63	1	85	185	24.8356	1	6		1	2	2	1	64	2	1	6	2	1	2	1	2	2	0		2	2	2	1	1	2	2
1052	85	2	70			1	1		2	2	2	2	104	1	1	6	1	1	1	1	1	2	0		2	2	2	2	1	1	2
1053	69	2	60	158	24.0346	1	4		2	2	5	1	38	27	1	6	1	1	26	1	26	1	1	1	1	1	2	1	2	0	2
1054	77	2	80	178	25.2493	1	1		2	1	2	2	42	2	0	5	2	2	0	2	0	2	0		2	2	2	2	2	0	2
1055	80	1	50	176	16.1415	2	1		2	2	3	3	28	3	0	3	2	2	0	2	0	2	0		2	2	2	2	2	0	2
1056	69	1	86	174	28.4053	1	6		1	3	3	4	44	27	0	3	2	1	25	1	25	2	0		2	2	2	2	1	9	2
1057	64	2	68	164	25.2826	1	1		2	3	5	5	27	12	0	3	2	1	7	1	7	2	0		2	2	2	2	1	3	2
1058	84	1	51	161	19.6752	1	3		2	1	5	2	67	31	1	6	1	1	25	1	24	1	2	2	2	2	2	2	1	7	2
1059	30	2	44			2	3		2	2	2	3	31	6	1	6	1	1	6	2	0	1	6	3	2	2	2	2	2	0	2
1060	68	1	82	170	28.3737	1	2		2	3	1	8	52	50	0	3	1	1	37	1	37	2	0		2	2	2	2	1	7	2
1061	61	1	69	167	24.7409	1	2		2	3	1	3	24	8	0	3	2	2	0	2	0	2	0		2	2	2	2	2	0	2
1062	69	2	66	165	24.2424	1	5		2	3	4	9	41	5	1	6	1	1	5	1	5	2	0		2	2	2	2	1	2	2
1063	69	1	80	180	24.6914	1	3		2	1	1	6	33	3	0	3	2	2	0	2	0	2	0		2	2	2	2	2	0	2
1064	51	1	57	170	19.7232	2	3		2	2	1	4	42	28	1	6	1	1	29	1	29	2	0		2	2	2	1	1	22	1	9
1065	21	2	64	170	22.1453	1	2		2	3	4	4	15	3	0	4	2	1	2	1	2	2	0		2	2	2	2	2	0	2
1066	60	2	47	150	20.8889	1	5		2	2	4	4	46	14	0	4	2	1	11	1	11	2	0		2	2	2	2	1	6	2
1067	83	1	79	176	25.5036	1	2		2	3	1	4	50	12	0	3	1	1	8	1	8	2	0		2	2	2	2	2	0	2
1068	73	1	69	167	24.7409	1	4		2	2	1	4	21	3	0	4	2	2	0	2	0	2	0		2	2	2	2	2	0	2
1069	66	2	76	166	27.5802	1	2		2	1	3	4	46	13	0	3	2	2	0	2	0	2	0		2	2	2	2	2	0	2
1070	59	2	99	160	38.6719	1	5		2	2	5	7	64	19	1	6	1	1	16	1	16	2	0		2	2	2	2	1	7	2
1071	68	1	85	172	28.7317	1	7		1	1	5	1	46	20	0	5	2	1	19	1	19	2	0		2	2	2	2	1	4	1	2
1072	77	1	84	168	29.7619	1	5		2	2	3	3	52	4	0	3	2	1	3	1	2	1	2	2	2	2	2	2	1	2	2
1073	67	2	57	164	21.1927	1	6		1	3	3	2	68	7	0	3	2	2	0	2	0	2	0		2	2	2	2	1	2	2
1074	55	1	117	178	36.9272	1	5		2	1	2	7	53	12	0	3	2	1	10	1	10	2	0		2	2	2	2	1	6	2
1075	53	2	68	170	23.5294	1	7		1	2	1	4	23	20	0	3	2	1	16	1	16	2	0		2	2	2	2	1	4	2
1076	77	1	68	170	23.5294	1	6		1	1	5	1	44	30	1	6	1	1	14	1	14	2	0		2	2	2	2	1	4	2
1077	69	2	65	168	23.03	1	7		1	3	3	4	24	2	0	4	2	1	2	1	2	2	0		2	2	2	2	2	0	2
1078	61	1	71	190	19.6676	1	1		2	1	1	4	44	47	0	1	2	1	41	1	41	2	0		2	2	1	2	1	3	2
1079	16	1	75			1	6		1	1	2	8	33	2	0	2	2	1	1	1	1	2	0		2	2	2	2	2	0	2
1080	67	1	79	176	25.5036	1	7		1	2	1	4	46	22	1	6	1	1	22	1	22	2	0		2	2	2	2	2	0	2
1081	77	1	53	150	23.5556	1	1		2	1	5	2	84	1	1	6	2	1	1	1	1	2	0		2	2	2	2	1	1	1	1
1082	79	2	62	150	27.5556	1	3		2	3	5	3	41	14	0	3	2	1	9	1	9	2	0		2	2	2	2	1	2	2
1083	77	1	50	160	19.5312	2	5		2	3	3	5	22	13	0	1	2	1	8	1	8	1	1	1	2	2	2	2	1	3	2
1084	51	2	75	170	25.9516	1	3		2	1	1	4	26	1	0	4	2	2	0	2	0	2	0		2	2	2	2	2	0	2
1085	62	1	84	178	26.5118	1	2		2	1	1	4	42	23	0	3	1	1	21	1	21	2	0		2	2	2	1	1	11	2
1086	63	2	98	150	43.5556	1	7		1	2	2	3	60	34	0	1	2	1	32	1	27	1	5	2	2	2	2	2	1	24	2
1087	51	1	53	168	18.7783	1	1		2	3	1	5	50	13	0	3	2	1	12	1	12	2	0		2	2	2	1	1	4	2
1088	56	1	88	173	29.4029	1	6		1	3	1	2	90	92	1	6	1	1	92	1	92	2	0		2	2	1	1	1	86	1	89
1089	70	2	36	157	14.6051	3	5		2	3	5	7	21	4	0	3	2	2	0	2	0	2	0		2	2	2	2	2	0	2
1090	64	1	99	162	37.7229	1	5		2	2	2	3	24	7	0	1	2	1	7	2	0	1	7	3	2	2	2	2	2	0	2
1091	56	2	61	162	23.2434	1	1		2	3	2	8	35	4	0	3	2	1	2	1	2	2	0		2	2	2	2	2	0	2
1092	69	2	91	174	30.0568	1	7		1	3	5	1	43	6	0	3	2	1	5	1	5	2	0		2	2	2	2	1	3	2
1093	45	1	80	162	30.4832	1	3		2	3	5	3	17	10	0	1	2	2	0	2	0	2	0		2	2	2	2	2	0	2
1094	82	2	92	160	35.9375	1	4		2	3	1	5	54	12	0	5	2	1	6	1	6	1	1	1	2	2	2	2	1	5	2
1095	78	1	77	175	25.1429	2	4		2	1	3	5	45	13	0	1	2	1	8	1	8	2	0		2	2	2	2	1	5	2
1096	66	1	68	178	21.4619	1	3		2	2	1	4	33	12	1	6	1	1	12	1	12	2	0		2	2	2	2	1	6	2
1097	74	1	74	173	24.7252	1	3		2	3	3	4	44	93	0	1	2	1	76	1	76	2	0		2	2	1	2	1	6	2
1098	78	1	98	166	35.5639	1	3		2	3	3	5	47	66	0	3	1	1	59	1	59	2	0		2	2	2	1	1	17	2
1099	85	1	81	165	29.7521	1	5		2	3	4	5	46	21	0	4	2	1	17	1	17	2	0		2	2	2	2	1	5	2
1100	66	1	96	176	30.9917	1	5		2	3	1	4	45	9	0	3	2	1	6	1	6	2	0		2	2	2	2	1	2	2
1101	69	1	68	168	24.093	1	3		2	2	3	1	57	17	1	6	1	1	17	1	17	2	0		2	2	2	2	1	13	2
1102	63	1	50	170	17.301	3	6		1	3	5	1	71	13	1	6	1	1	13	1	13	2	0		2	2	2	2	1	11	2
1103	59	1	78	173	26.0617	1	1		2	1	1	4	52	9	0	4	2	1	7	1	7	2	0		2	2	2	2	1	2	2
1104	28	2	70	160	27.3438	1	7		1	2	1	4	42	46	0	3	2	1	35	1	32	1	3	2	2	2	2	1	1	14	1	4
1105	48	2	62	163	23.3355	1	3		2	3	1	5	29	3	0	3	2	2	0	2	0	2	0		2	2	2	2	2	0	2
1106	21	1	52	173	17.3745	2	5		2	3	3	1	39	16	1	6	1	1	16	1	16	2	0		2	1	2	2	1	16	2
1107	66	2	39	169	13.655	3	1	1	1	2	5	1	24	2	0	1	2	1	2	1	2	2	0		2	2	2	2	2	0	2
1108	45	2	72	160	28.125	2	7		1	3	4	4	32	4	1	6	2	1	4	1	4	2	0		2	2	2	2	2	0	2
1109	78	1	62	175	20.2449	2	3		2	2	3	1	38	3	1	6	1	1	2	1	2	2	0		1	2	2	1	1	2	2
1110	76	1	70	172	23.6614	1	1		2	1	1	1	69	168	0	1	1	1	166	1	166	2	0		2	2	1	1	1	18	2
1111	58	1	64	175	20.898	1	1		2	3	3	1	27	40	1	6	1	1	39	1	36	1	3	2	2	2	2	2	1	37	2
1112	46	2	56	169	19.6072	1	5		2	3	3	4	71	25	0	4	2	1	23	1	23	2	0		2	2	2	1	1	9	2
1113	64	1	77	170	26.6436	1	6		1	2	1	4	31	59	0	4	2	1	54	1	54	2	0		2	1	2	2	2	0	2
1114	19	1	69	194	18.3335	1	4		2	1	1	8	49	11	0	4	2	1	8	1	8	2	0		2	2	2	2	1	6	2
1115	52	1	68	178	21.4619	1	3		2	3	1	4	41	14	0	3	2	1	9	1	9	2	0		2	2	2	2	1	7	2
1116	73	1	68	162	25.9107	1	4		2	1	5	1	57	21	0	5	2	1	15	1	15	2	0		2	2	2	1	1	5	2
1117	58	1	72	171	24.623	1	1		2	2	5	3	17	11	0	3	2	2	0	2	0	2	0		2	2	2	2	2	0	2
1118	48	2	130	168	46.0601	1	4		2	2	1	2	49	99	0	3	2	1	98	1	90	1	8	2	2	2	2	2	1	26	2
1119	71	2	58	160	22.6562	1	1		2	3	1	4	72	25	1	6	1	1	5	1	5	2	0		2	2	2	2	1	3	2
1120	41	1	53	158	21.2306	1	2		2	3	3	2	39	4	0	3	2	2	0	2	0	2	0		2	2	2	2	1	3	2
1121	75	2	97	160	37.8906	1	5		2	3	3	5	39	9	0	3	2	2	0	2	0	2	0		2	2	2	2	2	0	2
1122	66	2	65	170	22.4913	1	3		2	3	5	5	30	6	0	3	2	2	0	2	0	2	0		2	2	2	2	2	0	2
1123	21	1	52	176	16.7872	2	7	1	1	1	1	4	43	6	0	3	2	1	2	1	2	2	0		2	2	2	2	2	0	2
1124	49	1	67	170	23.1834	1	1		2	2	5	5	62	10	0	1	2	1	9	1	9	2	0		2	2	2	2	1	3	2
1125	61	2	39	160	15.2344	3	7	1	1	2	1	4	71	2	1	6	2	1	2	1	2	2	0		2	2	2	2	1	2	2
1126	63	1	54	173	18.0427	2	7	1	1	2	3	3	27	4	0	5	2	1	2	2	0	1	2	3	2	2	2	2	2	0	2
1127	81	1	72	172	24.3375	1	7		1	2	1	1	36	9	0	3	2	1	8	1	6	1	3	1	2	2	2	1	1	6	2
1128	53	1	68	172	22.9854	1	4		2	1	4	4	41	12	0	4	2	1	7	1	7	2	0		2	2	2	2	1	5	2
1129	63	1	82	180	25.3086	1	4		2	2	4	1	31	6	0	4	2	1	4	1	4	2	0		2	2	2	2	2	0	2
1130	50	2	56	158	22.4323	1	1		2	3	1	2	30	4	0	3	2	2	0	2	0	2	0		2	2	2	2	1	2	2
1131	53	1	75	178	23.6713	1	7		1	2	3	5	42	16	0	3	2	1	10	1	10	2	0		2	2	2	1	1	6	1	16
1132	88	1	62	154	26.1427	2	3		2	2	3	1	51	6	0	3	2	1	3	1	3	2	0		2	2	2	2	2	0	2
1133	66	1	100	176	32.2831	1	2		2	3	1	3	32	8	0	1	2	1	6	2	0	1	6	3	2	2	2	2	2	0	2
1134	40	2	133	150	59.1111	1	1		2	1	1	3	25	9	0	2	1	1	6	2	0	1	6	3	2	2	2	2	2	0	2
1135	55	1	92	172	31.0979	1	2		2	2	1	7	28	2	0	3	2	1	2	1	2	2	0		2	2	2	2	2	0	2
1136	94	1	56	156	23.0112	1	4	1	1	3	5	5	33	3	0	1	1	2	0	2	0	2	0		2	2	2	2	2	0	2
1137	84	1	65	177	20.7476	1	5		2	1	3	1	104	2	1	6	2	1	2	1	2	2	0		2	2	2	2	1	2	2
1138	88	1	88	175	28.7347	1	4	1	1	2	1	2	48	5	0	3	2	2	0	2	0	2	0		2	2	2	2	1	2	2
1139	51	2	65	172	21.9713	1	7	1	1	1	4	4	52	19	0	4	2	1	12	1	12	2	0		2	2	2	2	1	3	2
1140	79	1	71			1	1		2	3	1	3	31	3	0	1	2	2	0	2	0	2	0		2	2	2	2	2	0	2
1141	45	1	63	173	21.0498	1	3		2	1	1	4	60	17	1	6	2	1	17	1	17	2	0		2	2	2	2	1	5	2
1142	39	2	40	166	14.5159	3	2		2	3	5	1	24	5	0	1	2	1	4	2	0	1	4	3	2	2	2	2	2	0	2
1143	37	2	66	158	26.4381	1	6		1	3	3	2	6	10	1	6	2	1	7	1	7	2	0		1	1	2	2	2	0	2
1144	78	2	58	164	21.5645	2	6		1	3	1	1	33	4	0	3	2	2	0	2	0	2	0		2	2	2	2	2	0	2
1145	57	1	72	168	25.5102	1	7		1	3	1	4	23	4	0	3	2	1	3	1	3	2	0		2	2	2	2	2	0	2
1146	80	1	72	178	22.7244	1	6		1	2	5	1	46	33	1	6	1	1	33	1	33	1	1	1	2	1	2	1	1	29	2
1147	79	1	77	165	28.2828	1	1		2	3	5	1	65	95	0	1	1	1	93	1	93	2	0		2	2	1	2	1	14	2
1148	45	2	50	145	23.7812	1	4		2	2	1	4	13	1	0	3	2	2	0	2	0	2	0		2	2	2	2	2	0	2
1149	79	1	77	150	34.2222	1	7		1	2	2	2	47	19	0	1	2	1	17	1	17	2	0		2	2	2	2	1	7	2
1150	71	1	65	165	23.8751	1	4	1	1	2	2	2	88	23	1	6	1	1	23	1	23	2	0		2	2	2	2	1	15	1	5
1151	67	2	102	155	42.4558	1	5		2	1	1	1	39	1	0	1	1	1	1	2	0	1	1	3	2	2	2	2	2	0	2
1152	68	2	76	160	29.6875	1	6		1	3	5	5	24	2	0	5	2	2	0	2	0	2	0		2	2	2	2	2	0	2
1153	78	2	56	133	31.6581	1	6		1	1	1	1	28	5	0	1	2	1	5	1	5	2	0		2	2	2	2	2	0	2
1154	64	1	109	163	41.0253	1	6		1	1	1	3	56	23	0	1	2	1	21	1	12	1	9	2	2	2	2	2	1	2	2
1155	66	1	59	170	20.4152	1	4		2	3	3	5	51	88	1	6	1	1	88	1	88	2	0		2	2	1	2	1	27	1	61
1156	56	2	86	148	39.2622	1	6		1	1	1	3	30	17	0	3	2	1	12	1	9	1	4	1	2	2	2	2	1	9	2
1157	45	2	47	150	20.8889	1	1		2	1	2	8	54	8	0	3	2	1	6	1	6	2	0		2	2	2	2	1	2	2
1158	69	1	71	182	21.4346	1	6		1	1	1	4	56	4	0	3	2	1	3	1	3	2	0		2	2	2	2	1	1	2
1159	74	1	65	165	23.8751	1	4		2	3	1	3	42	35	1	6	1	1	35	1	35	2	0		2	2	2	2	1	3	2
1160	76	1	66	165	24.2424	1	1		2	3	3	4	28	3	0	2	2	2	0	2	0	2	0		2	2	2	2	2	0	2
1161	84	1	83	158	33.2479	1	3		2	3	1	5	57	22	1	6	1	1	22	1	22	2	0		2	1	2	1	1	17	1	7
1162	48	2	82	174	27.0842	1	7		1	2	5	4	32	6	0	5	2	1	4	1	4	2	0		2	2	2	2	2	0	2
1163	70	1	62	155	25.8065	1	4		2	2	2	3	34	3	0	1	2	1	3	2	0	1	3	3	2	2	2	2	2	0	2
1164	83	2	52	160	20.3125	1	4		2	2	1	3	39	7	0	3	2	1	7	2	0	1	7	3	2	2	2	2	2	0	2
1165	43	2	35	150	15.5556	3	6		1	3	3	1	30	27	1	6	2	1	15	1	15	2	0		2	2	2	2	1	10	2
1166	77	2	102	162	38.866	1	2		2	3	3	10	28	2	0	3	2	2	0	2	0	2	0		2	2	2	2	2	0	2
1167	67	1	63	160	24.6094	1	7		1	1	5	2	37	6	0	5	2	1	6	2	0	1	6	3	2	2	2	2	1	5	2
1168	68	2	63	150	28	1	4		2	3	1	4	63	3	1	6	2	1	3	1	3	2	0		2	2	2	2	1	3	2
1169	66	1	62	185	18.1154	2	5		2	1	1	5	21	1	0	3	2	2	0	2	0	2	0		2	2	2	2	2	0	2
1170	82	2	55	157	22.3133	1	5		2	2	3	2	55	2	1	6	1	1	2	1	2	2	0		2	2	2	2	1	2	2
1171	83	1	55	165	20.202	2	4		2	1	3	9	43	17	0	1	2	1	14	1	14	2	0		2	2	2	2	1	9	2
1172	78	1	60	167	21.5139	1	4		2	2	1	2	81	17	0	1	1	1	14	1	14	2	0		2	2	2	2	1	6	2
1173	66	2	40	150	17.7778	2	6		1	3	1	2	28	3	0	1	2	1	2	2	0	1	2	3	2	2	2	2	2	0	2
1174	21	1	59	177	18.8324	1	7		1	3	1	4	45	17	0	4	2	1	15	1	15	2	0		2	2	2	2	1	11	2
1175	34	2	80	180	24.6914	1	3		2	1	1	8	38	2	0	3	2	1	1	1	1	2	0		2	2	2	2	2	0	2
1176	80	1	75	167	26.8923	1	2		2	3	4	5	68	60	0	4	1	1	57	1	57	2	0		2	2	2	2	1	2	2
1177	83	1	79	154	33.3108	1	6		1	2	5	2	114	1	1	6	2	1	1	1	1	2	0		2	2	2	2	1	1	1	1
1178	85	2	67	160	26.1719	1	4		2	2	1	2	42	4	0	1	2	2	0	2	0	2	0		2	2	2	2	2	0	2
1179	75	1	53	181	16.1778	2	7		1	2	4	1	87	2	1	6	1	1	1	2	0	1	1	3	2	2	2	2	2	0	2
1180	43	1	102	182	30.7934	1	7		1	3	1	5	16	2	0	3	2	2	0	2	0	2	0		2	2	2	2	2	0	2
1181	77	1	113	184	33.3767	1	1		2	3	3	2	79	2	1	6	2	1	2	1	2	1	1	1	2	2	2	2	1	1	2
1182	56	1	71	174	23.4509	1	7		1	2	2	2	84	17	0	3	2	1	11	1	11	2	0		2	2	2	2	1	7	2
1183	82	2	57	155	23.7253	1	4		2	1	1	4	68	42	0	5	1	1	40	1	40	2	0		2	2	2	2	1	2	2
1184	75	1	57	150	25.3333	1	3		2	1	1	4	62	4	0	1	2	1	3	1	3	2	0		2	2	2	2	2	0	2
1185	38	2	53	166	19.2336	1	7		1	3	1	5	22	3	0	3	2	2	0	2	0	2	0		2	2	2	2	2	0	2
1186	66	2	72	160	28.125	2	5		2	1	3	5	60	64	0	5	1	1	62	1	62	2	0		2	2	2	2	1	3	2
1187	55	1	75	167	26.8923	1	2		2	3	4	9	38	11	1	6	1	1	11	1	11	2	0		2	2	2	2	1	9	2
1188	57	1	150	185	43.8276	1	2		2	3	1	4	63	46	0	3	2	1	43	1	43	2	0		2	2	2	2	1	11	1	5
1189	87	1	94	178	29.668	1	4		2	2	3	2	91	9	1	6	1	1	9	1	9	2	0		2	2	2	2	1	8	2
1190	78	1	61	167	21.8724	1	2		2	3	3	2	77	4	1	6	1	1	4	1	4	2	0		2	2	2	1	1	4	2
1191	16	1	51	135	27.9835	1	1		2	3	2	7	62	14	1	6	1	1	14	1	14	2	0		2	2	2	2	2	0	2
1192	57	1	144	185	42.0745	1	5		2	3	3	1	20	4	0	3	2	2	0	2	0	2	0		2	2	2	2	2	0	2
1193	70	1	63	155	26.2227	1	5		2	2	2	3	32	4	0	1	2	1	4	2	0	1	4	3	2	2	2	2	2	0	2
1194	43	2	61	156	25.0657	1	6	1	1	2	1	5	24	3	0	3	2	2	0	2	0	2	0		2	2	2	2	2	0	2
1195	37	2	64	163	24.0882	1	6	1	1	2	2	8	42	4	0	3	2	1	2	1	2	2	0		2	2	2	2	2	0	2
1196	45	2	62	165	22.7732	1	2		2	2	5	4	20	1	0	4	2	2	0	2	0	2	0		2	2	2	2	2	0	2
1197	74	1	54	158	21.6311	1	2		2	1	1	1	55	3	0	3	1	2	0	2	0	2	0		2	2	2	2	2	0	2
1198	81	1	105	158	42.0606	1	6	1	1	2	3	1	34	12	0	1	1	1	10	2	0	1	10	3	2	2	2	2	2	0	2
1199	52	1	88	187	25.1651	1	3		2	3	4	4	48	8	0	4	2	1	6	1	6	2	0		2	2	2	2	1	2	2
1200	68	1	50			2	5		2	1	1	1	25	1	0	3	2	2	0	2	0	2	0		2	2	2	2	2	0	2
1201	15	2	58	172	19.6052	1	4		2	2	3	4	27	9	0	3	2	1	7	1	7	2	0		2	2	2	2	2	0	2
1202	69	1	62	180	19.1358	3	3		2	3	3	2	30	3	0	3	2	2	0	2	0	2	0		2	2	2	2	2	0	2
1203	61	1	62	166	22.4996	1	1		2	3	1	4	63	33	0	5	1	1	32	1	32	2	0		2	2	2	2	1	4	2
1204	42	1	70	168	24.8016	1	5		2	3	5	4	27	4	0	5	2	1	3	1	3	2	0		2	2	2	2	2	0	2
1205	67	1	81	177	25.8546	1	1		2	1	1	4	57	3	1	6	2	1	3	1	3	2	0		2	2	2	2	1	2	2
1206	44	1	71	178	22.4088	1	2		2	1	5	1	43	17	0	5	2	1	9	1	9	2	0		2	2	2	1	1	3	2
1207	34	2	51	166	18.5078	1	3		2	1	1	8	29	2	0	2	2	1	1	1	1	2	0		2	2	2	2	2	0	2
1208	62	1	86	170	29.7578	1	2		2	1	1	4	72	5	1	6	1	1	5	1	5	2	0		2	2	2	2	1	2	2
1209	67	2	65	158	26.0375	1	4		2	3	4	9	23	4	0	4	2	1	3	1	3	2	0		2	2	2	2	2	0	2
1210	63	1	76	160	29.6875	1	3		2	2	1	2	56	20	0	1	2	1	17	1	17	2	0		2	2	2	2	1	5	2
1211	37	1	79	165	29.0174	1	4		2	3	4	1	45	5	1	6	1	1	5	1	5	2	0		2	2	2	1	1	5	2
1212	75	1	53	152	22.9398	1	7		1	2	2	4	77	2	1	6	1	1	2	1	2	2	0		2	2	2	2	2	0	2
1213	73	2	85	164	31.6032	1	1		2	2	3	7	52	3	0	3	2	1	2	1	2	2	0		2	2	2	2	2	0	2
1214	62	2	62	155	25.8065	1	1		2	1	5	4	63	3	1	6	1	2	0	2	0	2	0		2	2	2	2	2	0	2
1215	72	1	87	162	33.1504	1	1		2	2	3	1	70	34	0	1	2	1	29	1	29	2	0		2	2	2	2	1	4	2
1216	56	2	54	160	21.0938	1	5		2	2	3	2	57	82	1	6	1	1	76	1	76	2	0		2	2	2	1	1	5	1	11
1217	40	2	57	167	20.4382	1	7		1	2	1	4	66	3	1	6	2	1	3	1	3	2	0		2	2	2	2	2	0	2
1218	75	2	61	172	20.6193	1	2		2	3	5	1	40	3	1	6	1	2	0	2	0	2	0		2	2	2	2	2	0	2
1219	63	2	76	150	33.7778	1	4		2	2	3	2	51	27	0	3	2	1	26	1	26	2	0		2	2	2	2	1	3	2
1220	32	2	62	178	19.5682	1	5		2	3	1	4	46	6	0	3	2	1	4	1	4	2	0		2	2	2	2	2	0	2
1221	35	1	86	182	25.963	1	1		2	2	4	4	48	27	0	4	2	1	25	1	25	2	0		2	2	2	2	2	0	2
1222	40	1	60	175	19.5918	1	5		2	1	5	8	24	3	0	3	2	1	3	1	3	2	0		2	2	2	2	2	0	2
1223	55	2	149	160	58.2031	1	4		2	2	3	1	37	26	0	1	2	1	25	1	24	1	1	1	2	2	2	2	1	9	1	8
1224	64	1	83	170	28.7197	1	3		2	1	1	4	63	37	0	3	2	1	23	1	23	2	0		2	2	2	2	1	10	2
1225	45	1	60	175	19.5918	1	4		2	3	3	1	33	11	0	3	2	1	7	1	7	1	1	1	2	2	2	2	1	2	2
1226	55	1	86	178	27.143	1	6		1	1	1	3	28	5	0	3	2	1	3	2	0	1	3	3	2	2	2	2	2	0	2
1227	21	2	42	160	16.4062	2	7		1	2	1	2	66	95	1	6	1	1	95	1	95	2	0		2	2	2	1	1	95	1	61
1228	56	1	92	170	31.8339	1	6		1	2	1	4	33	15	0	1	2	1	14	1	14	2	0		2	2	2	2	2	0	2
1229	54	2	37	143	18.0938	2	1		2	3	3	3	46	16	0	1	2	1	16	1	16	2	0		2	2	2	2	2	0	2
1230	87	2	61	160	23.8281	1	6		1	1	2	2	88	5	1	6	1	1	4	1	4	2	0		2	2	2	2	1	2	2
1231	79	1	49	170	16.955	3	3		2	1	1	2	39	2	0	3	2	2	0	2	0	2	0		2	2	2	2	1	2	2
1232	49	1	86	189	24.0755	1	5		2	2	1	1	42	30	0	1	2	1	26	1	25	1	1	1	1	1	2	2	1	8	2
1233	43	2	69	166	25.0399	1	4		2	3	2	8	44	3	0	2	2	1	2	1	2	2	0		2	2	2	2	2	0	2
1234	19	1	76	182	22.9441	1	6		1	3	3	5	24	11	0	3	2	1	10	1	10	2	0		2	2	2	2	1	8	2
1235	91	2	68	158	27.2392	1	2		2	2	3	1	36	2	0	3	2	2	0	2	0	2	0		2	2	2	2	2	0	2
1236	72	1	71	172	23.9995	1	7		1	1	3	1	47	4	1	6	2	1	4	1	4	2	0		2	2	2	2	1	2	2
1237	52	2	78	171	26.6749	1	3		2	2	3	5	42	7	0	3	2	2	0	2	0	2	0		2	2	2	2	2	0	2
1238	61	1	82	172	27.7177	1	2		2	1	5	4	33	58	0	3	1	1	54	1	54	2	0		2	2	2	2	1	4	2
1239	79	1	68	159	26.8977	1	4		2	1	3	4	38	8	0	4	2	1	7	1	7	2	0		2	2	2	2	1	2	2
1240	78	2	73	156	29.9967	1	2		2	3	1	2	31	7	0	1	2	1	7	1	7	2	0		2	2	2	2	1	3	2
1241	51	1	50	179	15.605	3	3		2	3	3	4	38	8	0	3	2	1	7	1	7	2	0		2	2	2	2	1	4	2
1242	30	1	86	172	29.0698	3	3		2	2	5	1	31	65	0	5	2	1	65	1	65	2	0		1	1	1	2	1	4	2
1243	82	1	71	165	26.079	1	4		2	3	1	4	43	2	0	3	1	2	0	2	0	2	0		2	2	2	2	2	0	2
1244	84	2	87			1	4		2	3	4	7	39	2	0	4	2	2	0	2	0	2	0		2	2	2	2	2	0	2
1245	57	1	65	170	22.4913	1	5		2	2	1	9	95	32	1	6	2	1	1	1	1	2	0		2	2	2	2	1	1	2
1246	64	1	70	168	24.8016	1	3		2	2	1	1	39	29	0	3	2	1	22	1	22	2	0		2	2	2	2	1	18	2
1247	55	1	92	192	24.9566	1	1		2	2	4	1	23	47	0	4	2	1	41	1	39	1	2	2	1	1	2	2	2	0	2
1248	62	1	57	180	17.5926	2	5		2	3	5	3	18	2	0	1	2	2	0	2	0	2	0		2	2	2	2	2	0	2
1249	83	1	106	180	32.716	1	4		2	2	5	1	40	5	0	5	2	1	5	2	0	1	5	3	2	2	2	2	2	0	2
1250	64	1	105	170	36.3322	1	2		2	1	2	3	59	24	0	1	2	1	22	1	17	1	5	2	2	2	2	2	1	19	1	13
1251	24	1				1	4		2	3	5	1	6	2	0	3	2	2	0	2	0	2	0		2	2	2	2	2	0	2
1252	64	2	117	160	45.7031	1	6		1	3	5	3	43	21	0	1	2	1	20	1	17	1	3	1	2	2	2	2	2	0	2
1253	12	2	41	147	18.9736	1	7		1	3	3	1	24	3	0	3	2	2	0	2	0	2	0		2	2	2	2	2	0	2
1254	25	1	66	171	22.571	1	6		1	2	3	10	19	4	0	3	2	2	0	2	0	2	0		2	2	2	2	2	0	2
1255	79	1	65	160	25.3906	1	3		2	1	5	2	113	1	1	6	2	1	1	1	1	2	0		2	2	2	1	1	1	2
1256	83	2	38	150	16.8889	3	4		2	2	1	3	39	2	0	3	1	1	4	1	1	2	3	2	2	2	2	2	2	0	2
1257	35	2	58	168	20.5499	1	5		2	3	1	5	15	2	0	1	2	2	0	2	0	2	0		2	2	2	2	2	0	2
1258	26	2	39	152	16.8802	1	4		2	1	3	2	95	4	1	6	2	1	4	1	4	2	0		1	2	2	2	1	4	1	4
1259	80	2	71	164	26.398	1	6		1	1	3	2	57	24	1	6	1	1	24	1	24	2	0		2	2	2	1	1	17	1	7
1260	66	1	73	177	23.3011	1	1		2	2	3	5	53	23	1	6	1	1	24	1	19	1	5	1	2	2	2	2	1	15	2
1261	37	2	89	160	34.7656	1	7		1	2	4	2	57	66	1	6	1	1	66	1	66	2	0		2	2	2	1	1	15	1	48
1262	82	2	54	150	24	1	7		1	2	2	1	35	4	0	2	1	1	1	1	2	2	0		2	2	2	2	2	0	2
1263	78	1	73	168	25.8645	1	4		2	1	1	4	40	1	0	3	2	2	0	2	0	2	0		2	2	2	2	2	0	2
1264	51	2	65	160	25.3906	1	4		2	3	1	4	20	3	0	1	2	2	0	2	0	2	0		2	2	2	2	2	0	2
1265	50	2	66	167	23.6652	1	1		2	3	3	5	13	8	0	3	2	1	6	2	0	1	6	3	2	2	2	2	2	0	2
1266	45	1	60	170	20.7612	1	4		2	3	1	5	16	2	0	3	2	2	0	2	0	2	0		2	2	2	2	2	0	2
1267	83	2	56	162	21.3382	2	4		2	1	1	2	57	2	1	6	1	2	0	2	0	2	0		2	2	2	2	1	2	2
1268	87	1	62	173	20.7157	2	1		2	1	3	3	28	12	0	1	1	1	10	2	0	1	10	3	2	2	2	2	2	0	2
1269	61	2	47	150	20.8889	1	6		1	3	2	3	33	4	0	3	2	1	4	2	0	1	4	3	2	2	2	2	2	0	2
1270	71	1				1	6		1	1	1	3	32	4	0	3	2	2	0	2	0	2	0		2	2	2	2	2	0	2
1271	71	1	88	180	27.1605	1	2		2	3	1	2	71	2	1	6	2	1	2	1	1	1	1	1	2	2	2	1	1	2	1	1
1272	66	1	59	170	20.4152	1	3		2	1	1	5	64	9	0	3	2	1	8	1	8	2	0		2	2	2	2	1	5	2
1273	40	2	47	150	20.8889	1	3		2	1	1	1	54	13	1	6	2	1	13	1	13	2	0		2	2	2	1	1	11	1	1
1274	83	1	75	180	23.1481	1	6		1	2	1	2	61	4	0	3	2	2	0	2	0	2	0		2	2	2	2	1	2	2
1275	65	1	65	170	22.4913	1	2		2	2	5	3	54	37	0	3	2	1	37	1	22	1	15	2	2	2	2	2	1	6	2
1276	75	2	79	151	34.6476	1	6		1	1	1	4	43	68	1	6	1	1	61	1	61	2	0		2	2	2	2	1	6	1	4
1277	52	1	77	175	25.1429	1	2		2	1	1	1	45	30	1	6	2	1	30	1	30	2	0		1	1	2	2	1	17	2
1278	64	1	102	169	35.713	1	7	1	1	1	2	1	48	15	0	1	1	1	15	2	0	1	15	3	2	2	2	2	2	0	2
1279	75	1	88	172	29.7458	1	6		1	1	5	4	44	25	0	3	2	1	13	1	13	2	0		2	2	1	2	2	0	2
1280	59	1	80	173	26.7299	1	6		1	3	3	1	25	18	0	3	2	1	13	2	0	1	13	3	2	2	2	2	2	0	2
1281	43	2	87	165	31.9559	1	5		2	2	4	4	47	96	0	5	1	1	81	1	81	2	0		2	2	1	2	2	0	2
1282	41	1	99	186	28.616	1	1		2	1	1	1	17	5	0	2	2	2	0	2	0	2	0		2	2	2	2	2	0	2
1283	31	2	55	160	21.4844	1	4		2	2	3	10	37	3	0	3	2	2	0	2	0	2	0		2	2	2	2	2	0	2
1284	76	2	55	152	23.8054	1	4		2	1	5	3	43	6	0	5	2	1	6	2	0	1	6	3	2	2	2	2	2	0	2
1285	79	1	61	162	23.2434	1	7		1	2	3	1	41	25	1	6	1	1	25	1	23	1	2	1	1	2	2	2	1	7	2
1286	76	2	87	154	36.6841	1	5		2	2	3	1	70	41	0	3	1	1	42	1	31	1	11	2	2	2	2	2	1	18	2
1287	62	1	71	183	21.201	1	6		1	3	3	1	41	76	0	1	2	1	58	1	54	1	7	2	2	2	1	2	1	10	2
1288	29	1	57	165	20.9366	1	4		2	2	1	5	18	2	0	1	2	2	0	2	0	2	0		2	2	2	2	2	0	2
1289	63	1	140			1	2		2	3	3	4	42	25	0	3	1	1	19	1	19	2	0		2	2	2	2	2	0	2
1290	80	2	62	165	22.7732	1	4		2	3	1	4	66	3	1	6	1	1	3	1	3	2	0		2	2	2	2	2	0	2
1291	70	1	67	167	24.0238	1	6		1	3	1	2	27	3	0	1	1	1	3	2	0	1	3	3	2	2	2	2	2	0	2
1292	57	1	66	175	21.551	1	5		2	1	5	3	23	5	0	5	2	1	1	2	0	1	1	3	2	2	2	2	2	0	2
1293	54	2	62	167	22.231	1	5		2	2	3	4	54	13	0	3	2	2	0	2	0	2	0		2	2	2	2	2	0	2
1294	88	2	56	151	24.5603	1	7		1		3	4	4	9	0	4	2	1	4	1	4	2	0		2	2	2	2	2	0	2
1295	64	1	103	185	30.095	1	7		1	3	1	4	20	26	0	3	2	1	13	2	0	1	13	3	2	2	2	2	2	0	2
1296	32	1	67	175	21.8776	1	1		2	3	4	4	21	12	0	4	2	1	10	1	10	2	0		2	2	2	2	1	6	2
1297	78	1	70	155	29.1363	1	3		2	1	2	1	41	16	0	1	2	1	15	1	15	2	0		2	2	2	2	1	6	2
1298	37	2	74	163	27.852	1	6		1	1	5	1	25	14	0	4	2	1	12	1	12	2	0		2	2	2	2	1	1	2
1299	61	2	66	167	23.6652	1	5		2	1	4	4	65	9	0	4	2	1	7	1	7	2	0		2	2	2	2	1	5	2
1300	81	2	61	158	24.4352	1	4		2	1	5	1	38	21	0	5	2	1	19	1	19	2	0		2	1	2	1	1	7	2
1301	12	1	55	166	19.9594	1	1		2	1	5	4	54	8	0	3	2	1	6	1	6	2	0		2	2	2	2	1	7	2
1302	60	1	85	194	22.5848	1	2		2	3	3	1	35	36	0	5	2	1	25	1	25	2	0		2	2	1	2	1	1	2
1303	35	1	67	171	22.913	1	3		2	1	2	1	69	3	1	6	1	1	3	1	3	2	0		2	2	2	2	1	2	2
1304	49	2	69	174	22.7903	1	5		2	3	5	1	56	23	0	1	2	1	21	1	21	2	0		1	1	2	1	1	8	2
1305	62	2	60	164	22.3081	3	7		1	2	3	2	53	16	1	6	2	1	16	1	16	2	0		2	2	2	2	1	8	2
1306	63	1	83	174	27.4145	1	5		2	2	5	3	59	62	0	1	2	1	62	1	62	2	0		2	2	2	2	1	11	1	11
1307	60	1	105	162	40.0091	1	3		2		5	2	57	5	1	6	2	1	5	1	5	2	0		2	2	2	1	1	5	1	5
1308	77	2	71	158	28.441	1	7		1	2	5	2	65	57	1	6	1	1	59	1	59	2	0		2	2	2	1	1	8	2
1309	60	1	83	194	22.0534	1	1		2	3	5	1	22	8	0	5	2	2	0	2	0	2	0		2	2	2	2	2	0	2
1310	35	2	58	166	21.048	1	7		1	1	3	4	20	23	0	3	2	1	19	1	18	1	2	1	2	2	2	2	1	15	2
1311	83	1	91	181	27.7769	1	2		2	3	5	1	65	57	1	6	1	1	57	1	49	1	8	2	2	1	2	1	1	9	2
1312	59	2	66	170	22.8374	1	2		2	2	5	2	75	3	1	6	2	1	1	1	1	2	0		2	2	2	2	1	1	2
1313	47	1	73	170	25.2595	1	1		2	2	2	4	41	6	0	3	2	1	5	1	5	2	0		2	2	2	2	2	0	2
1314	68	2	105	155	43.7045	1	1		2	2	4	9	39	6	0	4	2	1	3	1	3	2	0		2	2	2	2	2	0	2
1315	49	2	62	174	20.4783	1	3		2	3	3	4	40	14	0	3	2	2	0	2	0	2	0		2	2	2	2	2	0	2
1316	86	2	69	160	26.9531	1	5		2	1	1	1	36	6	0	3	2	1	4	2	0	1	4	3	2	2	2	2	2	0	2
1317	60	1	93	175	30.3673	1	1		2	2	3	1	60	28	1	6	2	1	28	1	28	2	0		1	2	2	1	1	21	1	3
1318	72	2	42	145	19.9762	2	7		1	3	5	1	72	9	0	3	2	1	7	2	0	1	7	3	2	2	2	2	1	4	2
1319	70	1	90	174	29.7265	1	2		2	2	2	2	69	15	0	5	2	1	10	1	10	2	0		2	2	2	2	1	8	2
1320	26	1	67	169	23.4586	1	6		1	2	2	8	38	5	0	3	2	1	2	1	2	2	0		2	2	2	2	2	0	2
1321	61	1	85	181	25.9455	1	6		1	1	5	5	24	6	0	3	2	2	0	2	0	2	0		2	2	2	2	2	0	2
1322	66	1	113	182	34.1142	1	5		2	3	3	2	82	3	1	6	2	1	2	1	2	2	0		2	2	2	2	1	3	1	2
1323	35	2	55	167	19.721	1	4		2	2	3	1	17	13	0	3	2	1	6	1	6	2	0		2	2	2	2	1	7	2
1324	77	1	72	169	25.2092	1	5		2	2	3	2	62	6	0	3	2	2	0	2	0	2	0		2	2	2	2	1	3	2
1325	58	1	70	158	28.0404	1	2		2	2	5	3	13	3	0	5	2	2	0	2	0	2	0		2	2	2	2	2	0	2
1326	46	2	75	162	28.578	1	7		1	2	2	8	81	35	0	3	2	1	31	1	31	2	0		1	1	2	1	1	16	1	2
1327	81	1	67	168	23.7387	1	5		2	1	4	4	68	7	0	4	2	1	6	1	6	2	0		2	2	2	2	1	1	2
1328	58	1	71	179	22.1591	1	5		2	1	4	8	46	7	0	4	2	1	5	1	5	2	0		2	2	2	2	1	2	2
1329	88	1	86	165	31.5886	1	7		1	1	3	4	53	49	1	6	1	1	49	1	49	2	0		2	2	2	2	1	36	2
1330	73	2	96	167	34.4222	1	2		2	1	5	4	69	33	1	6	1	1	33	1	33	2	0		2	2	2	2	1	29	2
1331	77	2	49	160	19.1406	2	1		2	2	5	1	44	21	1	6	1	1	21	1	21	2	0		2	2	2	2	1	6	2
1332	74	1	70	173	23.3887	1	7		1	1	3	2	28	3	0	3	2	2	0	2	0	2	0		2	2	2	2	1	1	2
1333	30	2	60	170	20.7612	1	1		2	3	1	4	75	3	1	6	2	1	3	1	3	2	0		2	2	2	2	1	3	1	2
1334	52	1	118	182	35.6237	1	7		1	2	1	1	56	19	0	3	2	1	14	1	14	1	1	1	2	2	2	2	1	9	2
1335	73	1	78	175	25.4694	1	4		2	1	3	4	42	8	0	3	2	1	4	1	4	2	0		2	2	2	2	1	1	2
1336	75	2	82	159	32.4354	1	7		1	3	4	4	56	84	0	4	1	1	78	1	78	2	0		2	1	2	2	1	9	2
1337	27	2	43	144	20.7369	1	1		2	2	3	1	55	1	1	6	2	1	2	1	1	1	1	1	2	2	2	2	1	1	2
1338	72	1	75	178	23.6713	1	3		2	2	5	1	45	29	1	6	1	1	25	1	24	1	2	2	2	2	2	1	1	23	2
1339	65	1	55	170	19.0311	2	4		2	3	5	1	37	14	0	1	2	1	8	1	8	2	0		2	2	2	2	1	7	2
1340	60	1	96	183	28.6661	1	2		2	2	4	9	27	2	0	4	2	1	1	1	1	2	0		2	2	2	2	2	0	2
1341	55	2	63	163	23.7118	1	1		2	1	2	8	55	4	0	2	2	1	2	1	2	2	0		2	2	2	2	1	2	2
1342	74	1	77			1	3		2	3	4	9	30	3	0	4	2	1	2	1	2	2	0		2	2	2	2	2	0	2
1343	87	1	79	165	29.0174	1	1		2	2	3	5	37	5	0	3	2	2	0	2	0	2	0		2	2	2	2	2	0	2
1344	35	1	78	199	19.6965	2	2		2	2	3	2	58	12	1	6	1	1	12	1	12	2	0		2	2	2	1	1	12	2
1345	59	1	90	177	28.7274	1	6	1	1	3	5	2	84	3	1	6	2	1	3	1	3	2	0		1	2	2	1	1	3	2
1346	51	1	95	172	32.112	1	3		2	3	1	8	15	6	0	1	2	2	0	2	0	2	0		2	2	2	2	2	0	2
1347	51	2	108	166	39.1929	1	6		1	1	3	3	41	10	0	1	2	1	6	1	6	2	0		2	2	2	2	1	5	2
1348	71	1	57	167	20.4382	1	6		1	2	3	1	40	25	0	1	2	1	14	1	14	1	1	1	2	2	2	2	1	3	2
1349	82	2	41	160	16.0156	3	3		2	1	1	1	70	1	0	3	2	2	0	2	0	2	0		2	2	2	2	2	0	2
1350	48	1	57	171	19.4932	2	5		2	2	3	2	51	13	1	6	1	1	13	1	13	2	0		2	2	2	2	1	12	2
1351	32	1	105	188	29.708	1	3		2	1	1	8	38	3	0	2	2	1	3	1	3	2	0		2	2	2	2	2	0	2
1352	58	2	35	150	15.5556	3	4		2	2	4	2	78	2	1	6	2	1	2	1	2	2	0		2	2	2	2	1	2	1	2
1353	60	2	50	150	22.2222	1	3		2	3	4	2	40	6	0	4	2	1	4	1	4	2	0		2	2	2	2	2	0	2
1354	57	2	69	150	30.6667	1	6	1	1	1	3	1	79	10	1	6	2	1	10	1	10	2	0		2	2	2	2	1	10	1	8
1355	59	2	80	160	31.25	1	2		2	1	1	2	77	43	0	3	1	1	39	1	39	2	0		2	2	2	2	1	21	2
1356	87	1	50			1	2		2	1	4	1	39	1	1	6	1	1	1	1	1	2	0		2	2	2	2	2	0	2
1357	21	1	45	165	16.5289	3	4		2	2	3	3	20	15	0	3	2	1	14	1	14	1	2	1	2	2	1	2	1	4	2
1358	59	2	63	163	23.7118	1	2		2	3	4	9	57	10	0	5	2	1	8	1	8	2	0		2	2	2	2	1	3	2
1359	77	1	58	178	18.3058	2	3		2	2	5	5	34	2	0	3	2	2	0	2	0	2	0		2	2	2	2	2	0	2
1360	63	1	73	186	21.1007	1	4	1	1	2	2	3	24	2	0	1	1	2	0	2	0	2	0		2	2	2	2	2	0	2
1361	89	1	77	178	24.3025	1	5		2	3	1	1	50	8	1	6	1	1	7	1	7	1	1	1	2	2	2	1	1	7	2
1362	43	1	115	178	36.2959	1	2		2	2	1	10	48	12	0	3	2	1	4	1	4	2	0		2	2	2	2	2	0	2
1363	75	1	87	176	28.0863	1	6		1	1	1	5	39	2	0	3	2	2	0	2	0	2	0		2	2	2	2	1	1	2
1364	85	1	83	160	32.4219	1	6		1	1	1	4	56	3	0	3	2	1	2	1	2	2	0		2	2	2	2	2	0	2
1365	58	2	64	165	23.5078	1	4	1	1	2	2	8	53	5	0	3	2	1	4	1	4	2	0		2	2	2	1	1	2	2
1366	81	1	65	165	23.8751	1	3		2	2	3	1	46	6	0	3	2	1	5	1	5	2	0		2	2	2	2	2	0	2
1367	65	2	107	180	33.0247	1	3		2	3	1	1	27	2	0	3	2	2	0	2	0	2	0		2	2	2	2	2	0	2
1368	58	2	113	170	39.1003	1	6		1	3	5	5	39	119	0	1	2	1	119	1	119	2	0		2	2	1	2	1	20	1	32
1369	62	1	48	171	16.4153	2	5		2	3	4	9	31	9	0	4	2	1	8	1	8	2	0		2	2	2	2	1	3	2
1370	71	2	68	152	29.4321	3	7		1	3	3	1	63	7	0	3	2	1	7	1	7	2	0		2	2	2	2	1	7	1	2
1371	81	2	102	157	41.381	1	3		2	2	1	3	54	5	0	1	1	1	5	2	0	1	5	3	2	2	2	2	1	4	2
1372	74	2	73	160	28.5156	1	2		2	2	2	8	61	6	0	1	2	1	4	1	4	2	0		2	2	2	2	2	0	2
1373	85	1	65	160	25.3906	1	7		1	3	2	5	48	13	0	3	2	1	10	1	10	2	0		2	2	2	2	1	11	2
1374	39	1	61	170	21.1073	3	5		2	3	3	1	61	29	1	6	1	1	29	1	29	2	0		2	2	2	2	1	5	1	18
1375	22	2	70	160	27.3438	1	2		2	3	1	1	13	4	0	3	2	2	0	2	0	2	0		2	2	2	2	2	0	2
1376	85	2	79	168	27.9904	1	6		1	2	1	4	80	2	1	6	1	1	2	1	2	2	0		2	2	2	2	2	0	2
1377	55	2	107	145	50.8918	1	7		1	1	1	3	13	2	0	1	2	2	0	2	0	2	0		2	2	2	2	2	0	2
1378	54	2	92	153	39.3011	1	7		1	1	1	4	53	220	0	5	1	1	68	1	68	2	0		1	1	1	2	1	11	2
1379	52	2	90	164	33.4622	1	3		2	1	1	1	37	2	0	3	2	2	0	2	0	2	0		2	2	2	2	2	0	2
1380	53	2	166	165	60.9734	1	1		2	1	1	1	32	4	0	1	2	1	3	2	0	1	3	3	2	2	2	2	2	0	2
1381	50	2	132	170	45.6747	1	3		2	3	1	3	13	10	0	2	2	1	2	2	0	1	2	3	2	2	2	2	2	0	2
1382	81	2	60	150	26.6667	1	5		2	2	5	1	41	36	1	6	1	1	33	1	33	2	0		2	2	2	2	1	11	2
1383	72	1	52	172	17.5771	3	5		2	1	5	1	62	25	1	6	2	1	25	1	25	2	0		2	2	1	1	1	17	2
1384	72	1	98	174	32.3689	1	6		1	2	3	1	36	17	1	6	1	1	15	2	0	1	15	3	2	2	2	2	1	10	1	4
1385	65	2	39	167	13.984	3	6		1	2	5	4	42	5	0	3	2	1	4	1	4	2	0		2	2	2	2	2	0	2
1386	90	1	58	165	21.3039	1	5		2	3	1	1	24	7	0	1	2	2	0	2	0	2	0		2	2	2	2	2	0	2
1387	48	2	56	165	20.5693	1	7		1	2	1	4	34	13	0	4	2	1	11	1	11	2	0		2	2	2	2	1	2	2
1388	55	1	95	175	31.0204	1	5		2	3	1	3	20	3	0	3	2	2	0	2	0	2	0		2	2	2	2	2	0	2
1389	68	1	64	176	20.6612	2	3		2	1	2	6	43	5	1	6	1	2	0	2	0	2	0		2	2	2	2	2	0	2
1390	55	2	107	161	41.2793	1	7		1	1	3	1	13	2	0	3	2	2	0	2	0	2	0		2	2	2	2	2	0	2
1391	74	2	64	155	26.6389	1	6		1	1	1	7	28	4	0	3	2	1	1	2	0	1	1	3	2	2	2	2	2	0	2
1392	80	1	63	162	24.0055	1	2		2	1	1	1	34	2	0	5	2	2	0	2	0	2	0		2	2	2	2	2	0	2
1393	77	1	66	169	23.1084	2	1		2	3	3	10	40	10	0	3	1	1	5	1	5	2	0		2	2	2	2	2	0	2
1394	26	1	66	182	19.9251	1	2		2	1	5	8	50	4	0	3	2	1	3	1	3	2	0		2	2	2	2	1	2	2
1395	61	2	57	157	23.1247	1	1		2	2	3	4	58	15	0	3	2	1	10	1	10	2	0		2	2	2	2	1	2	2
1396	72	1	66	175	21.551	2	3		2	3	5	5	21	7	0	5	2	2	0	2	0	2	0		2	2	2	2	2	0	2
1397	25	1	66	170	22.8374	1	2		2	1	1	8	41	2	0	2	2	1	1	1	1	2	0		2	2	2	2	2	0	2
1398	68	2	63	144	30.3819	1	1		2	2	2	1	29	18	1	6	2	1	18	1	18	2	0		2	2	2	1	1	18	2
1399	71	2	63	164	23.4236	1	5		2	2	5	4	32	1	0	5	2	1	1	1	1	2	0		2	2	2	2	2	0	2
1400	68	2	112	165	41.1387	1	3		2	3	3	2	54	49	1	6	2	1	46	1	46	2	0		1	1	2	2	1	29	1	43
1401	63	1	70	173	23.3887	1	5		2	1	2	4	46	3	1	6	1	1	3	1	3	2	0		2	2	2	2	2	0	2
1402	76	1	98	168	34.7222	1	6		1	2	5	3	47	38	0	1	2	1	37	1	35	1	2	2	2	1	2	2	1	15	2
1403	25	2	53	156	21.7784	1	7		1	1	3	4	33	1	0	3	2	2	0	2	0	2	0		2	2	2	2	2	0	2
1404	58	2	64	158	25.6369	1	3		2	2	2	3	22	37	0	3	2	1	28	1	25	1	3	2	2	2	2	2	1	17	2
1405	50	1	109	178	34.4022	1	3		2	2	2	2	75	24	1	6	1	1	24	1	24	2	0		2	2	2	2	1	12	1	18
1406	72	1	102	167	36.5736	1	2		2	2	5	1	54	35	0	5	2	1	32	1	25	1	7	2	2	2	2	2	1	9	2
1407	81	2	49	153	20.9321	1	1		2	2	1	1	40	8	0	5	2	1	4	1	4	2	0		2	2	2	2	1	5	2
1408	86	2	51	160	19.9219	2	7		1	1	3	7	30	2	0	3	2	2	0	2	0	2	0		2	2	2	2	2	0	2
1409	58	1	95	174	31.378	1	6		1	1	2	1	61	19	1	6	2	1	19	1	19	2	0		2	2	2	2	1	14	1	3
1410	61	2	52			1	2		2	3	1	8	18	2	0	3	2	2	0	2	0	2	0		2	2	2	2	2	0	2
1411	42	1	92	198	23.467	1	2		2	2	2	8	39	3	0	3	2	1	2	1	2	2	0		2	2	2	2	2	0	2
1412	44	2	38	155	15.8169	3	2		2	2	5	3	13	18	0	5	1	1	3	2	0	1	3	3	2	2	2	2	2	0	2
1413	63	1	99	172	33.464	1	2		2	3	3	6	34	5	0	3	1	2	0	2	0	2	0		2	2	2	2	1	3	2
1414	75	1	69	165	25.3444	1	7		1	2	2	8	33	2	0	2	2	2	0	2	0	2	0		2	2	2	2	2	0	2
1415	36	2	56	155	23.3091	1	3		2	2	5	2	27	7	0	5	2	2	0	2	0	2	0		2	2	2	2	1	5	2
1416	67	2	78	174	25.763	1	4		2	1	4	9	29	6	0	4	2	1	3	1	3	2	0		2	2	2	2	1	2	2
1417	64	1	78	170	26.9896	1	5		2	2	5	1	34	7	1	6	1	1	5	1	5	2	0		1	1	2	1	1	6	2
1418	54	1	77	180	23.7654	1	2		2	3	2	1	20	3	0	2	2	2	0	2	0	2	0		2	2	2	2	2	0	2
1419	73	2	44	159	17.4044	2	4		2	3	5	3	36	3	0	3	2	1	3	2	0	1	3	3	2	2	2	2	2	0	2
1420	71	1	69	160	26.9531	1	1		2	3	5	4	45	22	0	5	2	1	15	1	15	2	0		2	2	2	2	2	0	2
1421	52	1	87	171	29.7527	1	2		2	2	2	8	46	3	0	1	2	1	2	1	2	2	0		2	2	2	2	2	0	2
1422	55	2	79	153	33.7477	1	2		2	2	5	4	14	25	0	3	2	2	0	2	0	2	0		2	2	2	2	2	0	2
1423	76	2	88	165	32.3232	1	6		1	2	5	5	65	22	0	5	2	1	22	1	22	2	0		2	2	2	2	1	14	2
1424	64	1	62	176	20.0155	1	7		1	3	3	5	43	63	1	6	1	1	50	1	50	2	0		2	2	2	2	1	23	1	33
1425	71	1	72	162	27.4348	1	5		2	1	1	6	59	11	0	3	2	2	0	2	0	2	0		2	2	2	2	1	10	1	4
1426	28	1	63	180	19.4444	1	3		2	2	5	3	16	41	0	1	2	1	41	1	40	1	2	1	2	2	1	2	2	0	2
1427	82	1	112	175	36.5714	1	7		1	1	3	1	43	16	1	6	1	1	16	1	16	1	1	1	1	2	2	1	1	16	2
1428	62	1	102	178	32.1929	1	7		1	1	2	7	33	44	0	1	2	1	41	1	41	2	0		2	1	2	1	1	10	1	7
1429	67	1	81	172	27.3797	2	1		2	3	1	3	33	3	0	3	2	1	3	2	0	1	3	3	2	2	2	2	2	0	2
1430	59	1	74	182	22.3403	1	4		2	3	5	4	32	19	0	3	2	1	14	1	14	2	0		2	2	2	2	2	0	2
1431	35	2	58	167	20.7967	1	5		2	2	3	4	44	19	0	3	2	1	15	1	10	1	6	1	2	2	2	2	1	11	2
1432	21	1	35			2	1		2	3	3	3	6	4	0	1	1	2	0	2	0	2	0		2	2	2	2	2	0	2
1433	66	2	62	164	23.0518	1	5		2	1	5	1	28	7	0	3	2	2	0	2	0	2	0		2	2	2	2	2	0	2
1434	85	2	63	150	28	1	5		2	2	5	1	53	7	0	5	2	1	3	1	3	1	1	2	2	2	2	2	1	3	2
1435	76	1	87	163	32.7449	1	1		2	2	3	2	61	16	0	3	2	1	11	1	9	1	2	2	2	2	2	2	2	0	1	12
1436	50	1	55	169	19.257	2	2		2	3	3	4	22	10	1	6	1	1	5	2	0	1	5	3	2	2	2	2	2	0	2
1437	33	2	66	180	20.3704	1	5		2	2	4	3	14	4	0	4	2	1	4	1	3	1	2	2	2	2	2	2	2	0	2
1438	75	1	69	175	22.5306	1	1		2	3	3	1	44	43	0	3	2	1	35	1	35	2	0		2	2	2	2	1	15	2
1439	34	2	57	162	21.7193	1	1		2	2	3	5	15	2	0	3	2	2	0	2	0	2	0		2	2	2	2	2	0	2
1440	60	1	78	167	27.968	1	3		2	1	3	4	52	8	1	6	1	1	9	1	9	2	0		2	2	2	2	2	0	2
1441	35	2	52	167	18.6453	2	2		2	3	3	4	12	3	0	3	2	1	2	2	0	1	2	3	2	2	2	2	2	0	2
1442	61	1	86	164	31.975	1	4		2	3	5	4	46	2	0	3	2	1	2	1	2	2	0		2	2	2	2	2	0	2
1443	76	1	80	182	24.1517	1	4		2	3	3	8	34	59	0	1	2	1	53	1	53	2	0		2	2	1	2	1	8	2
1444	76	1	75	176	24.2123	1	4		2	3	3	1	36	58	0	3	1	1	47	1	47	2	0		2	2	2	2	1	16	2
1445	76	2	74	153	31.6118	1	5		2	3	5	1	52	22	1	6	2	1	22	1	22	2	0		2	2	2	2	1	21	2
1446	59	1	85	182	25.6612	1	4		2	2	4	9	36	28	0	4	2	1	26	1	26	2	0		2	2	2	2	1	3	2
1447	54	1	99	184	29.2415	1	2		2	3	3	4	54	16	0	3	2	1	14	1	14	2	0		2	2	2	2	1	8	2
1448	38	1	64			1	3		2	3	4	2	28	2	0	4	2	2	0	2	0	2	0		2	2	2	2	2	0	2
1449	36	1	65	183	19.4094	1	3	1	1	1	1	5	29	58	0	5	2	1	50	1	50	2	0		2	2	1	2	1	5	2
1450	72	1	85	177	27.1314	1	4		2	2	2	8	61	15	0	3	2	1	12	1	12	2	0		2	2	2	2	1	4	2
1451	57	1	77	170	26.6436	1	4		2	3	4	5	29	6	0	4	2	1	5	1	5	2	0		2	2	2	2	2	0	2
1452	72	2				1	2		2	3	5	2	96	1	1	6	2	1	1	1	1	2	0		2	2	2	2	1	1	2
1453	79	2	67	160	26.1719	1	4		2	3	4	4	43	8	0	3	2	1	6	1	6	2	0		2	2	2	2	1	1	2
1454	72	2	77	160	30.0781	1	5		2	3	1	4	65	7	0	5	2	1	4	1	4	2	0		2	2	2	2	2	0	2
1455	59	1	107	180	33.0247	1	4		2	3	5	5	77	2	1	6	2	1	2	1	2	2	0		2	2	2	2	1	2	1	1
1456	19	1	86	180	26.5432	1	4		2	3	3	5	21	2	0	3	2	2	0	2	0	2	0		2	2	2	2	2	0	2
1457	87	1	82	170	28.3737	1	3		2	2	1	1	33	3	0	3	2	2	0	2	0	2	0		2	2	2	2	2	0	2
1458	66	2	50	150	22.2222	1	6		1	3	1	9	29	16	0	1	2	1	11	1	9	1	2	2	2	2	2	2	1	1	2
1459	71	1	94	190	26.0388	1	5		2	3	1	2	28	4	0	3	2	2	0	2	0	2	0		2	2	2	2	1	1	2
1460	56	2	60	160	23.4375	1	2		2	1	1	4	69	57	0	5	2	1	57	1	57	2	0		2	2	1	2	1	17	2
1461	41	1	66	173	22.0522	1	6		1	2	3	2	53	5	1	6	2	1	5	1	5	2	0		1	2	2	1	1	5	1	3
1462	57	2	89	172	30.0838	1	1		2	3	1	3	24	4	0	1	2	1	4	2	0	1	4	3	2	2	2	2	2	0	2
1463	71	1	82	173	27.3982	1	6		1	1	5	5	24	2	0	3	2	2	0	2	0	2	0		2	2	2	2	2	0	2
1464	66	1	110	181	33.5765	1	2		2	2	3	1	36	7	0	1	2	1	7	2	0	1	7	3	2	2	2	2	2	0	2
1465	42	1	82	155	34.1311	1	7		1	2	1	1	21	2	0	1	2	1	2	2	0	1	2	3	2	2	2	2	2	0	2
1466	37	1	86	171	29.4108	1	2		2	2	5	4	25	7	0	3	2	2	0	2	0	2	0		2	2	2	2	2	0	2
1467	66	1	121	177	38.6224	1	1		2	3	1	4	24	4	0	4	2	2	0	2	0	2	0		2	2	2	2	2	0	2
1468	37	2	47	165	17.2635	2	4		2	1	3	4	49	12	0	3	2	1	9	1	9	2	0		2	2	2	2	2	0	2
1469	35	2	49	167	17.5697	2	3		2	2	3	1	16	10	0	3	2	1	9	1	6	1	3	2	2	2	2	2	1	5	2
1470	37	2	42	160	16.4062	2	6		1	1	3	4	32	2	0	3	2	2	0	2	0	2	0		2	2	2	2	2	0	2
1471	75	1	69	170	23.8754	3	4		2	3	3	1	41	12	1	6	1	2	0	2	0	2	0		2	2	2	2	2	0	2
1472	52	1	79	173	26.3958	1	6		1	2	5	1	19	4	0	3	2	2	0	2	0	2	0		2	2	2	2	2	0	2
1473	69	2	61	155	25.3902	1	1		2	3	4	9	26	17	0	4	2	1	11	1	11	2	0		2	2	1	2	1	5	2
1474	72	2	61	161	23.533	1	3		2	2	1	1	21	2	0	3	2	2	0	2	0	2	0		2	2	2	2	2	0	2
1475	25	2	64	173	21.3839	1	3		2	2	5	2	47	3	0	5	2	2	0	2	0	2	0		2	2	2	2	1	2	2
1476	45	1	79	188	22.3517	1	4		2	2	4	4	64	67	1	6	1	1	62	1	62	2	0		2	2	2	2	1	3	2
1477	28	1	65	170	22.4913	1	6		1	2	1	3	34	52	0	1	2	1	52	1	52	2	0		2	1	1	2	1	14	2
1478	30	1	79	184	23.3341	2	7		1	1	1	10	21	3	0	3	2	2	0	2	0	2	0		2	2	2	2	2	0	2
1479	48	1	62	174	20.4783	1	3		2	2	3	1	19	3	0	3	2	1	2	2	0	1	2	3	2	2	2	2	2	0	2
1480	92	1	48	160	18.75	2	2		2	3	2	2	80	8	1	6	1	1	7	1	7	2	0		2	2	2	2	1	5	2
1481	55	2	76	164	28.257	1	6		1	2	3	4	53	38	0	3	1	1	31	1	31	2	0		2	2	2	2	1	11	2
1482	33	1	59	173	19.7133	1	4		2	3	4	9	11	14	0	4	2	1	12	1	12	2	0		2	2	2	2	1	6	2
1483	62	2	63	163	23.7118	1	2		2	2	5	10	47	3	0	4	2	1	2	1	2	2	0		2	2	2	2	1	1	2
1484	55	2	64	155	26.6389	1	7		1	3	3	3	29	10	0	2	2	1	10	2	0	1	10	3	2	2	2	2	2	0	2
1485	55	2	64	167	22.9481	1	6		1	1	5	1	51	13	0	3	2	1	13	1	10	1	4	2	2	2	2	1	1	4	2
1486	63	1	60	180	18.5185	2	3		2	2	5	1	54	11	0	5	1	1	8	1	8	2	0		2	2	2	2	2	0	2
1487	72	1	80	170	27.6817	1	7		1	1	5	2	71	2	1	6	2	1	2	1	2	2	0		2	2	2	1	1	2	1	1
1488	66	1	67	166	24.3141	1	5		2	2	3	1	34	65	1	6	1	1	63	1	29	1	36	2	2	2	2	2	1	4	2
1489	78	1	95	172	32.112	1	3		2	1	4	2	33	4	0	3	2	2	0	2	0	2	0		2	2	2	2	1	2	2
1490	54	2	59	160	23.0469	1	4		2	3	5	1	34	13	0	3	2	1	9	1	9	2	0		2	2	2	2	2	0	2
1491	86	2	60	150	26.6667	1	1		2	2	5	3	52	9	0	1	2	1	9	2	0	1	9	3	2	2	2	2	2	0	2
1492	54	1	85	186	24.5693	1	4		2	2	4	1	38	28	0	4	2	1	14	1	14	2	0		2	2	2	2	1	4	2
1493	76	1	86	174	28.4053	1	5		2	2	3	1	42	90	0	1	2	1	90	1	80	1	13	2	2	2	1	2	1	13	2
1494	65	1	81	181	24.7245	1	4		2	2	4	5	18	2	0	4	2	2	0	2	0	2	0		2	2	2	2	2	0	2
1495	38	2	51	156	20.9566	1	7		1	1	3	4	38	13	0	4	2	1	11	1	11	2	0		2	2	2	2	2	0	2
1496	77	2	70	163	26.3465	1	4		2	1	1	3	22	2	0	1	2	2	0	2	0	2	0		2	2	2	2	2	0	2
1497	62	2	48	163	18.0662	2	5		2	2	4	5	29	7	0	4	2	2	0	2	0	2	0		2	2	2	2	2	0	2
1498	41	1	51	175	16.6531	3	5		2	2	2	3	13	7	0	1	2	1	7	1	7	2	0		2	2	2	2	2	0	2
1499	19	1	40	168	14.1723	3	1		2	2	2	5	12	1	0	1	2	1	1	1	1	2	0		2	2	2	2	2	0	2
1500	65	1	95			1	5		2	1	1	3	45	12	1	6	2	1	12	1	3	1	9	1	1	2	2	2	1	5	1	5
1501	79	1	64	171	21.8871	3	1		2	2	3	3	65	59	0	1	1	1	58	1	33	1	25	2	2	2	2	1	1	5	2
1502	24	1	59	177	18.8324	2	2		2	3	5	5	20	4	0	3	2	1	3	1	3	2	0		2	2	2	2	2	0	2
1503	52	2	86	165	31.5886	1	5		2	1	1	7	32	1	0	3	2	1	1	1	1	2	0		2	2	2	2	2	0	2
1504	59	1	57	168	20.1956	2	1		2	2	1	4	69	68	0	3	1	1	63	1	63	2	0		2	2	2	2	1	3	2
1505	77	1	74	174	24.4418	1	2		2	1	5	2	58	76	1	6	1	1	74	1	72	1	2	2	2	2	2	2	1	55	2
1506	49	1	82	178	25.8806	1	5		2	3	2	8	53	4	0	3	2	1	2	1	2	2	0		2	2	2	2	2	0	2
1507	56	1	86	178	27.143	1	7		1	3	1	3	26	3	0	1	2	1	3	2	0	1	3	3	2	2	2	2	2	0	2
1508	23	1	25	144	12.0563	3	4		2	2	3	3	13	16	0	1	2	1	16	1	16	2	0		2	2	1	2	2	0	2
1509	66	2	52	158	20.83	1	4		2	2	4	9	52	16	0	1	2	1	16	1	12	1	4	2	2	2	2	2	2	0	2
1510	53	1	94	183	28.0689	1	4		2	1	5	4	70	24	0	3	2	1	19	1	19	2	0		2	2	2	1	1	6	2
1511	84	2	53	142	26.2845	1	7		1	2	1	1	72	7	1	6	1	1	7	1	5	1	2	1	2	2	2	2	1	5	2
1512	78	1	77	177	24.5779	1	7		1	1	4	5	55	37	0	4	1	1	26	1	26	2	0		2	1	2	2	1	5	2
1513	60	1	100	184	29.5369	1	7		1	3	3	4	46	65	0	3	1	1	60	1	60	2	0		2	2	2	2	1	39	2
1514	44	2	47	160	18.3594	2	6		1	3	1	1	16	5	0	1	2	2	0	2	0	2	0		2	2	2	2	2	0	2
1515	81	1	45	161	17.3604	3	2		2	2	3	6	41	3	1	6	1	2	0	2	0	2	0		2	2	2	2	1	3	1	3
1516	67	2	60	164	22.3081	1	6		1	2	2	7	75	9	1	6	1	1	9	1	9	2	0		2	2	2	2	1	9	2
1517	40	2	63	168	22.3214	2	4		2	1	3	4	28	12	0	3	2	1	2	2	0	1	2	3	2	2	2	2	2	0	2
1518	80	2	101	150	44.8889	1	7		1	2	1	1	37	11	1	6	1	1	9	2	0	1	9	3	2	2	2	2	1	3	2
1519	27	2	57	168	20.1956	1	1		2	1	5	4	43	5	0	4	2	1	3	1	3	2	0		2	2	2	2	2	0	2
1520	47	2	56	172	18.9292	1	2		2	1	5	1	68	6	1	6	1	1	6	1	6	2	0		2	2	2	1	1	6	1	2
1521	57	1	89	177	28.4082	1	4		2	2	5	6	24	12	0	5	2	2	0	2	0	2	0		2	2	2	2	2	0	2
1522	61	1	104	171	35.5665	1	7		1	3	3	2	85	3	1	6	2	1	3	1	3	2	0		2	2	2	2	1	3	1	2
1523	59	1	70	170	24.2215	1	1		2	2	1	1	94	2	1	6	2	1	2	1	2	2	0		1	1	2	1	1	2	1	1
1524	54	1	93	175	30.3673	1	3		2	2	4	8	23	2	0	4	2	2	0	2	0	2	0		2	2	2	2	2	0	2
1525	23	2	27	142	13.3902	3	3		2	2	5	1	19	3	1	6	1	1	3	2	0	1	3	3	2	2	2	2	2	0	2
1526	68	1	71	166	25.7657	1	6		1	2	5	3	18	2	0	1	2	1	2	2	0	1	2	3	2	2	2	2	2	0	2
1527	66	2	55	155	22.8928	1	5		2	2	3	1	43	11	0	1	2	1	10	1	10	1	1	2	2	2	2	2	2	0	2
1528	86	2	63	151	27.6304	1	7		1	2	1	5	50	30	0	3	2	1	21	1	21	2	0		2	2	2	2	1	9	2
1529	89	2	53	160	20.7031	2	2		2	2	5	1	82	8	1	6	1	1	8	1	8	2	0		2	2	2	2	1	7	2
1530	69	1	59			1	1		2	3	1	1	101	3	1	6	2	1	3	1	3	2	0		2	2	2	2	1	3	2
1531	57	1	67	176	21.6296	1	6		1	2	3	1	33	5	1	6	2	1	5	1	5	2	0		1	1	2	1	1	4	2
1532	63	1	99	166	35.9268	1	6		1	2	4	9	47	28	0	3	2	1	25	1	25	2	0		2	2	2	2	1	17	2
1533	9	2	29	139	15.0096	1	3		2	2	4	9	21	3	0	4	2	1	2	1	2	2	0		2	2	2	2	2	0	2
1534	86	2	44	160	17.1875	3	5		2	1	4	9	35	14	1	6	1	1	14	1	14	2	0		2	2	2	2	1	3	2
1535	79	1	95	180	29.321	1	2		2	3	1	2	82	18	1	6	2	1	18	1	18	2	0		2	2	2	2	1	18	1	5
1536	65	1	82	172	27.7177	1	2		2	2	3	1	41	11	1	6	1	1	3	2	0	1	3	3	2	2	2	2	2	0	2
1537	44	1	50	170	17.301	3	4		2	3	1	3	19	3	0	1	2	1	3	1	3	2	0		2	2	2	2	2	0	2
1538	50	1	71	185	20.7451	3	4		2	2	3	2	65	11	1	6	2	1	11	1	11	2	0		2	2	2	2	1	11	1	10
1539	47	1				1	1		2	2	2	1	83	1	1	6	1	1	1	1	1	2	0		2	2	2	2	2	0	2
1540	69	1	49	169	17.1563	3	2		2	1	1	2	108	1	1	6	1	1	1	1	1	2	0		2	2	2	2	1	1	2
1541	77	2	67	164	24.9108	3	3		2	2	3	1	45	43	1	6	1	1	43	1	42	1	1	1	2	2	2	2	1	23	2
1542	46	1	64	180	19.7531	2	5		2	2	1	3	15	7	0	2	2	1	2	2	0	1	2	3	2	2	2	2	2	0	2
1543	21	2	51	163	19.1953	2	2		2	3	4	9	26	5	0	3	2	1	2	1	2	2	0		2	2	2	2	2	0	2
1544	57	2	58	161	22.3757	2	2		2	3	1	4	61	6	1	6	1	1	6	1	6	2	0		2	2	2	2	1	4	2
1545	84	1	82	180	25.3086	3	5		2	3	5	1	48	17	1	6	1	1	17	1	17	2	0		1	1	2	1	1	17	2
1546	46	2	72	171	24.623	2	3		2	2	5	4	46	43	0	5	2	1	30	1	30	2	0		2	2	2	2	1	5	2
1547	55	1	60	175	19.5918	2	5		2	2	3	5	127	7	1	6	1	1	7	1	7	2	0		2	2	2	2	1	5	1	3
1548	42	2	78	157	31.6443	1	4		2	2	1	5	21	2	0	3	2	2	0	2	0	2	0		2	2	2	2	2	0	2
1549	76	1	128	182	38.6427	1	5		2	2	3	3	82	8	0	4	2	1	8	1	7	1	1	1	2	2	2	2	1	7	2
1550	44	1	87	173	29.0688	1	5		2	2	5	1	18	2	0	3	2	2	0	2	0	2	0		2	2	2	2	2	0	2
1551	63	2	70	150	31.1111	1	3		2	2	5	3	29	41	0	5	2	1	33	1	33	2	0		2	2	2	2	1	17	2
1552	75	1	92	174	30.3871	1	5		2	2	5	4	38	3	0	5	2	1	3	1	3	2	0		2	2	2	2	1	3	2
1553	53	2	39	157	15.8221	2	4		2	3	1	3	24	6	0	5	2	1	4	2	0	1	4	3	2	2	2	2	2	0	2
1554	81	2	68	169	23.8087	2	1		2	2	5	1	67	19	0	3	2	1	16	1	16	2	0		2	2	2	2	1	15	2
1555	60	2	115	162	43.8195	1	3		2	2	5	1	52	28	0	3	2	1	1	2	0	1	1	3	2	2	2	2	2	0	1	10
1556	68	1	71	163	26.7229	2	1		2	3	3	3	28	44	1	6	1	1	44	1	41	1	3	1	2	2	2	2	1	9	2
1557	59	1	74	165	27.1809	1	6		1	2	3	4	56	40	0	3	2	1	38	1	38	2	0		2	2	2	2	1	3	2
1558	9	1	25			1	2		2	3	4	5	14	2	0	3	2	1	2	1	2	2	0		2	2	2	2	2	0	2
1559	69	1	117	184	34.5581	1	3		2	2	1	2	37	2	0	3	2	2	0	2	0	2	0		2	2	2	2	1	1	2
1560	48	2	94	164	34.9494	1	4		2	2	5	1	17	3	0	3	2	2	0	2	0	2	0		2	2	2	2	2	0	2
1561	41	1	80	178	25.2493	1	1		2	3	5	1	31	21	0	3	2	1	17	1	17	2	0		2	2	2	2	1	6	2
1562	18	1	70	176	22.5981	1	7		1	1	1	8	32	3	0	4	2	1	1	1	1	2	0		2	2	2	2	2	0	2
1563	51	1	60	175	19.5918	1	1		2	2	1	1	36	31	0	3	2	1	27	1	25	1	2	1	1	1	2	2	1	12	2
1564	46	2	43	160	16.7969	3	7		1	3	1	1	23	5	0	1	2	1	5	2	0	1	5	3	2	2	2	2	2	0	2
1565	78	2	45	150	20	3	3		2	1	5	1	46	3	1	6	1	2	0	2	0	2	0		2	2	2	2	2	0	2
1566	85	2	40	150	17.7778	2	1		2	3	5	4	61	7	1	6	1	1	7	1	4	1	3	2	2	2	2	2	1	3	2
1567	84	2	70	160	27.3438	1	2		2	2	2	3	48	18	1	6	2	1	18	1	18	1	1	2	1	2	2	2	1	15	2
1568	44	2	46	158	18.4265	3	2		2	3	3	1	45	11	0	1	2	1	9	1	9	2	0		2	2	2	2	2	0	2
1569	76	1	65	176	20.984	2	1		2	3	4	1	76	36	0	4	2	1	32	1	32	2	0		2	2	2	2	1	8	2
1570	62	1	68	183	20.3052	1	1		2	2	2	1	35	2	0	5	2	1	2	2	0	1	2	3	2	2	2	2	2	0	2
1571	61	1	51	177	16.2788	2	4		2	2	1	1	36	7	0	3	2	1	5	1	5	2	0		2	2	2	2	1	4	2
1572	70	2	48	152	20.7756	1	5		2	1	5	7	23	1	0	3	2	2	0	2	0	2	0		2	2	2	2	2	0	2
1573	73	2	55	162	20.9572	1	4		2	3	5	1	36	3	0	5	2	1	2	2	0	1	2	3	2	2	2	2	2	0	2
1574	67	1	129	174	42.608	1	5		2	3	1	1	57	16	0	1	2	1	15	1	15	2	0		2	2	2	1	1	8	2
1575	71	1	83	169	29.0606	1	5		2	2	5	1	61	45	1	6	1	1	44	1	44	2	0		2	2	2	1	1	16	2
1576	81	1	69	173	23.0546	2	6		1	1	3	1	37	37	1	6	1	1	36	1	30	1	6	2	2	2	2	2	1	15	2
1577	42	2	48	152	20.7756	1	6		1	1	5	4	47	17	0	5	2	1	15	1	15	2	0		2	2	2	2	2	0	2
1578	60	1	94	188	26.5957	1	2		2	1	4	1	52	9	0	4	2	1	3	1	3	2	0		2	2	2	2	1	3	2
1579	69	1	82	167	29.4023	1	6		1	3	3	5	46	6	0	3	2	1	1	2	0	1	1	3	2	2	2	2	1	4	2
1580	75	1	85	172	28.7317	1	7		1	2	1	3	18	5	0	1	1	1	3	2	0	1	3	3	2	2	2	2	2	0	2
1581	21	2	48	175	15.6735	3	7		1	2	1	4	29	55	0	4	2	2	0	2	0	2	0		2	2	2	2	2	0	2
1582	39	1	74	180	22.8395	2	6		1	2	2	10	56	3	0	3	2	2	0	2	0	2	0		2	2	2	2	2	0	2
1583	73	2	59	145	28.0618	1	6		1	2	5	3	43	18	0	5	2	1	18	1	7	1	11	1	2	2	2	2	2	0	2
1584	39	2	50	165	18.3655	3	1		2	2	3	2	66	2	1	6	2	1	2	1	2	2	0		2	2	2	2	1	2	1	1
1585	44	1	50	146	23.4566	1	3		2	1	1	5	35	7	0	3	2	1	5	2	0	1	5	3	2	2	2	2	2	0	2
1586	61	2	72	164	26.7698	1	6		1	2	1	1	17	12	0	3	2	1	3	2	0	1	3	3	2	2	2	2	1	8	2
1587	50	1	64	179	19.9744	3	7		1	1	2	1	92	1	1	6	2	1	1	1	1	2	0		2	2	2	2	1	1	2
1588	29	1	55	170	19.0311	1	7		1	2	3	5	10	2	0	3	2	2	0	2	0	2	0		2	2	2	2	2	0	2
1589	84	1	55	178	17.3589	3	7		1	2	4	2	79	2	1	6	2	1	2	1	2	2	0		2	2	2	2	1	2	1	2
1590	57	1	55	176	17.7557	2	2		2	3	2	1	67	14	0	3	2	1	8	1	8	2	0		2	2	2	2	1	5	2
1591	71	1	62	170	21.4533	1	7		1	1	1	4	94	2	1	6	1	1	2	1	2	2	0		2	2	2	2	2	0	2
1592	76	1	136	185	39.737	1	3		2	2	3	5	47	56	1	6	2	1	44	1	41	1	3	2	2	2	2	2	1	24	1	44
1593	39	1	67	177	21.3859	1	4		2	2	1	3	35	7	1	6	1	1	7	1	5	1	2	2	2	2	2	1	1	1	2
1594	19	2	45	135	24.6914	1	3		2	1	2	1	25	1	0	2	2	1	1	2	0	1	1	3	2	2	2	2	2	0	2
1595	49	1	77	176	24.858	1	4		2	3	3	3	24	15	0	1	2	1	14	1	9	1	5	2	2	2	2	2	1	5	2
1596	81	1	80	180	24.6914	1	7		1	2	4	6	92	2	1	6	1	2	0	2	0	2	0		2	2	2	2	1	2	2
1597	70	2	78	156	32.0513	1	7		1	1	5	1	21	2	0	3	2	2	0	2	0	2	0		2	2	2	2	2	0	2
1598	57	1	110	180	33.9506	1	2		2	2	5	1	21	8	0	3	2	1	1	2	0	1	1	3	2	2	2	2	2	0	2
1599	56	2	80	146	37.5305	1	2		2	1	3	2	73	92	1	6	1	1	92	1	92	2	0		2	2	2	2	1	87	1	69
1600	32	1	121	172	40.9005	1	6		1	3	1	1	21	6	0	2	2	1	2	2	0	1	2	3	2	2	2	2	2	0	2
1601	86	2	46	151	20.1746	1	1		2	3	1	7	32	4	0	3	2	2	0	2	0	2	0		2	2	2	2	2	0	2
1602	42	2	63	140	32.1429	2	4		2	3	3	2	65	24	1	6	1	1	24	1	24	2	0		2	1	2	2	1	9	2
1603	74	2	87	165	31.9559	1	6		1	3	3	10	44	3	0	3	2	2	0	2	0	2	0		2	2	2	2	2	0	2
1604	44	1	68	154	28.6726	1	2		2	2	3	3	25	128	0	1	2	1	127	1	127	2	0		2	2	1	2	1	5	2
1605	44	1	60	175	19.5918	1	2		2	3	5	1	34	11	0	5	2	2	0	2	0	2	0		2	2	2	2	2	0	2
1606	82	1	83	172	28.0557	1	4		2	1	1	1	72	16	1	6	2	1	16	1	16	2	0		1	2	2	1	1	13	2
1607	31	1	135	171	46.1681	1	4		2	2	5	1	33	36	0	3	2	1	29	1	29	2	0		1	1	2	2	1	9	2
1608	64	1	81	167	29.0437	1	2		2	3	3	1	22	18	0	3	2	1	13	1	13	2	0		2	2	2	2	1	5	2
1609	79	1	74	167	26.5338	1	5		2	3	1	4	48	8	1	6	1	1	6	1	6	2	0		2	2	2	2	2	0	2
1610	46	1	68	174	22.46	1	3		2	3	1	4	57	14	0	3	2	1	12	1	12	2	0		2	2	2	2	2	0	2
1611	46	1	98	183	29.2633	1	4		2	2	1	1	32	14	0	3	2	1	12	1	12	2	0		2	2	2	2	2	0	2
1612	68	1	73	173	24.3911	1	3		2	2	3	1	45	43	0	3	2	1	41	1	41	1	1	2	2	2	2	2	1	18	2
1613	67	1	37	160	14.4531	3	3		2	1	1	3	18	1	0	3	1	1	1	2	0	1	1	3	2	2	2	2	2	0	2
1614	48	2	86	168	30.4705	1	7		1	2	5	10	84	12	1	6	1	1	12	1	12	2	0		2	2	2	2	1	12	1	5
1615	27	2	29	158	11.6167	3	1		2	1	1	1	10	4	0	2	2	2	0	2	0	2	0		2	2	2	2	2	0	2
1616	76	1	57	173	19.0451	3	7		1	3	5	1	46	6	0	5	2	1	3	1	3	2	0		2	2	2	2	1	3	2
1617	76	2	67	156	27.5312	1	2		2	3	1	4	58	29	0	3	1	1	25	1	25	2	0		2	2	2	2	1	17	2
1618	58	1	95	181	28.9979	1	3		2	1	4	1	38	28	0	4	2	1	22	1	22	2	0		2	2	2	2	2	0	2
1619	66	1	69	183	20.6038	3	5		2	3	3	10	51	13	0	3	2	2	0	2	0	2	0		2	2	2	2	2	0	2
1620	61	1	66	177	21.0667	1	4		2	2	3	2	59	8	1	6	1	1	8	1	8	2	0		2	2	2	2	1	8	1	8
1621	75	2	83	169	29.0606	1	5		2	1	5	4	59	36	0	5	1	1	32	1	32	2	0		2	2	2	2	1	6	2
1622	47	2	63	160	24.6094	1	4		2	3	5	4	50	9	0	4	2	1	8	1	8	2	0		2	2	2	2	1	7	2
1623	68	2	33	140	16.8367	3	2		2	2	1	3	32	4	0	3	1	1	2	2	0	1	2	3	2	2	2	2	2	0	2
1624	73	1	85	170	29.4118	1	5		2	3	3	7	34	3	0	3	2	2	0	2	0	2	0		2	2	2	2	2	0	2
1625	69	1	75	167	26.8923	1	4		2	3	1	1	32	19	0	3	2	1	8	1	8	2	0		2	2	2	2	1	5	2
1626	59	1	152	154	64.0918	1	7		1	2	3	3	13	2	0	3	2	2	0	2	0	2	0		2	2	2	2	2	0	2
1627	52	1	62	172	20.9573	1	3		2	2	5	1	24	6	0	1	2	1	4	1	4	2	0		2	2	2	2	1	3	2
1628	67	1	110	167	39.4421	1	1		2	3		2	91	2	1	6	2	1	2	1	2	2	0		2	2	2	2	1	2	2
1629	61	1	67	182	20.227	1	1		2	2	5	5	18	3	0	1	2	2	0	2	0	2	0		2	2	2	2	2	0	2
1630	45	1	74	176	23.8895	1	1		2	3	3	10	23	3	0	3	2	2	0	2	0	2	0		2	2	2	2	2	0	2
1631	43	2	49	162	18.6709	2	1		2	3	5	10	26	3	0	3	2	2	0	2	0	2	0		2	2	2	2	2	0	2
1632	73	1	87	175	28.4082	1	2		2	3	3	5	44	11	0	3	2	1	10	2	0	1	10	3	2	2	2	2	2	0	2
1633	49	2	57	158	22.8329	1	1		2	1	2	8	58	6	0	3	2	1	4	1	4	2	0		2	2	2	2	2	0	2
1634	83	1	68	172	22.9854	1	5		2	1	1	6	59	2	0	3	2	2	0	2	0	2	0		2	2	2	2	2	0	2
1635	62	2	78	168	27.6361	1	2		2	1	4	9	59	32	1	6	1	1	32	1	32	2	0		2	2	2	1	1	32	1	25
1636	50	1	66	180	20.3704	1	7		1	1	5	2	55	4	0	5	2	1	2	1	2	2	0		2	2	2	2	1	1	2
1637	74	1	64	178	20.1995	3	7		1	2	2	1	77	5			2	1	4	1	4	2	0		2	2	2	2	1	3	2
1638	59	1	55	179	17.1655	2	6		1	1	4	4	41	7	1	6	1	1	4	1	4	2	0		2	2	2	2	1	1	2
1639	74	2	56	156	23.0112	2	4		2	2	3	2	49	3	0	3	2	2	0	2	0	2	0		2	2	2	2	2	0	2
1640	22	1	72	154	30.3593	1	3		2	1	4	1	24	11	0	4	2	1	10	1	10	2	0		2	2	1	2	1	2	2
1641	72	1	72	160	28.125	1	2		2	2	5	1	64	6	0	1	2	1	5	1	5	2	0		2	2	2	2	1	2	2
1642	26	1	81	185	23.6669	1	7		1	2	1	2	54	1	0	3	2	1	1	1	1	2	0		2	2	2	2	1	1	1	1
1643	61	1	64	175	20.898	1	2		2	3	5	1	26	8	0	4	2	1	5	1	5	2	0		2	2	2	2	2	0	2
1644	57	1	105	186	30.3503	1	3		2	1	1	4	42	21	0	3	2	1	13	1	13	2	0		2	2	2	2	1	11	2
1645	57	1	70	170	24.2215	1	1		2	2	1	8	44	3	0	2	2	1	2	1	2	2	0		2	2	2	2	2	0	2
1646	73	1	66	171	22.571	1	1		2	1	3	1	26	2	0	3	2	2	0	2	0	2	0		2	2	2	2	2	0	2
1647	61	1	121	180	37.3457	1	2		2	3	4	9	20	2	0	4	2	1	2	1	2	2	0		2	2	2	2	2	0	2
1648	48	1	105	173	35.083	1	5		2	1	3	4	35	27	0	5	2	1	24	1	24	2	0		2	2	2	2	1	1	2
1649	39	1	75	174	24.7721	1	1		2	3	2	8	33	4	0	2	2	1	3	1	3	2	0		2	2	2	2	1	2	2
1650	61	1	120	180	37.037	1	3		2	3	1	3	49	2	0	1	2	1	1	2	0	1	1	3	2	2	2	2	2	0	2
1651	74	1	48	165	17.6309	2	4		2	1	1	1	82	22	1	6	1	1	21	1	21	2	0		2	2	2	2	1	6	2
1652	89	2	52	150	23.1111	1	5		2	1	4	1	61	14	0	4	1	1	13	1	13	2	0		2	2	2	2	1	7	2
1653	73	2	66	173	22.0522	1	7	1	1	2	1	4	49	34	0	3	2	1	32	1	32	2	0		2	2	2	2	1	7	2
1654	62	2	47	152	20.3428	3	5		2	2	5	1	68	1	1	6	1	1	1	1	1	2	0		2	2	2	2	1	1	2
1655	65	2	50	164	18.5901	2	6		1	1	1	2	78	1	1	6	1	2	0	2	0	2	0		2	2	2	2	1	1	2
1656	33	1	54	180	16.6667	2	4		2	3	3	2	42	4	0	3	2	2	0	2	0	2	0		2	2	2	2	1	4	2
1657	36	1	92	175	30.0408	1	4	1	1	3	5	1	26	13	0	1	2	1	8	2	0	1	8	3	2	2	2	2	2	0	2
1658	82	2	104	156	42.735	1	7		1	1	1	6	78	3	1	6	1	2	0	2	0	2	0		2	2	2	2	2	0	2
1659	41	1	65	177	20.7476	1	1	1	1	3	2	8	38	3	0	3	2	1	2	1	2	2	0		2	2	2	2	2	0	2
1660	74	1	63	165	23.1405	3	5		2	2	5	2	71	19	0	3	2	1	8	1	8	2	0		2	2	2	2	1	7	2
1661	54	1	76	181	23.1983	1	7		1	3	3	2	49	12	0	3	2	1	11	1	11	2	0		2	2	2	2	1	8	2
1662	68	1	64	170	22.1453	3	3		2	3	3	1	40	54	1	6	1	1	49	1	49	2	0		2	2	2	2	1	11	2
1663	68	2	87	166	31.5721	1	5		2	2	1	3	18	4	0	2	2	2	0	2	0	2	0		2	2	2	2	2	0	2
1664	17	2	66	167	23.6652	1	6		1	3	1	4	45	5	0	3	2	2	0	2	0	2	0		2	2	2	2	2	0	2
1665	36	2	66	167	23.6652	1	2		2	2	4	9	5	2	0	1	2	2	0	2	0	2	0		2	2	2	2	2	0	2
1666	36	1	57	169	19.9573	3	3		2	1	1	1	21	2	0	3	2	2	0	2	0	2	0		2	2	2	2	2	0	2
1667	75	1	108	168	38.2653	1	5		2	3	4	2	48	14	0	3	2	1	11	1	11	2	0		2	2	2	2	1	3	2
1668	61	1	125	180	38.5802	1	1	1	1	2	3	3	59	18	0	5	2	1	18	2	0	1	18	3	2	2	2	2	2	0	2
1669	74	1	67	165	24.6097	2	1		2	2	5	1	55	74	1	6	1	1	74	1	74	2	0		2	2	2	2	1	19	2
1670	48	2	57	165	20.9366	1	1		2	3	1	7	49	26	0	3	2	1	24	1	24	2	0		2	2	2	2	1	4	2
1671	56	2	62	164	23.0518	3	7		1	3	3	4	71	13	1	6	1	1	13	1	13	2	0		2	2	2	2	1	13	2
1672	42	1	108	178	34.0866	1	1	1	1	1	1	10	22	22	0	3	2	1	19	1	19	2	0		1	2	2	2	1	13	2
1673	19	1	30	172	10.1406	3	5		2	2	4	2	73	5	1	6	1	1	5	1	5	2	0		2	2	2	2	1	5	2
1674	90	1	57	180	17.5926	3	2		2	1	1	1	74	9	1	6	1	1	9	1	9	2	0		2	2	2	2	1	9	1	9
1675	65	1	66	180	20.3704	1	2		2	3	4	1	31	2	0	4	2	2	0	2	0	2	0		2	2	2	2	2	0	2
1676	53	1	66	174	21.7994	1	2		2	2	3	1	36	25	0	3	2	1	21	1	21	2	0		2	2	2	2	1	13	2
1677	42	2	66	162	25.1486	1	5		2	1	1	8	56	2	0	3	2	1	1	1	1	2	0		2	2	2	2	2	0	2
1678	60	1	53	163	19.9481	1	6		1	2	5	1	31	3	0	3	2	2	0	2	0	2	0		2	2	2	2	2	0	2
1679	55	1	67	169	23.4586	1	7		1	3	1	5	24	3	0	3	2	2	0	2	0	2	0		2	2	2	2	2	0	2
1680	62	1	83	163	31.2394	3	4		2	1	3	1	45	35	1	6	1	1	33	1	31	1	2	2	2	2	1	2	1	10	2
1681	55	2	76	160	29.6875	1	3		2	3	5	1	68	2	1	6	2	1	2	1	2	2	0		2	2	2	2	1	2	2
1682	26	1	68	150	30.2222	1	2		2	3	3	2	61	3	1	6	1	1	3	1	3	2	0		2	2	2	2	1	3	2
1683	70	1	86	171	29.4108	1	1		2	2	1	4	63	12	0	1	2	1	8	1	8	2	0		2	2	2	2	1	3	2
1684	52	1	85	170	29.4118	1	1		2	2	2	7	75	47	0	3	2	1	42	1	42	2	0		2	2	2	2	1	7	2
1685	77	1	87	156	35.7495	1	4		2	2	5	1	22	1	0	1	2	2	0	2	0	2	0		2	2	2	2	2	0	2
1686	20	1	54	156	22.1893	1	3		2	2	3	1	37	18	1	6	2	1	18	1	18	1	1	1	1	1	2	2	1	18	2
1687	79	2	64	166	23.2254	1	7		1	1	5	1	88	7	1	6	1	1	7	1	7	2	0		2	2	2	2	2	0	2
1688	67	1	69	167	24.7409	3	7		1	3	4	1	60	16	0	4	2	1	13	1	13	2	0		2	2	2	2	2	0	2
1689	78	1	86	176	27.7634	1	5		2	2	3	4	50	12	0	3	2	1	11	1	11	2	0		2	2	2	2	1	7	2
1690	68	1	91	166	33.0237	1	3		2	3	1	4	61	7	0	4	2	1	5	1	5	2	0		2	2	2	2	2	0	2
1691	36	1	101	180	31.1728	1	3		2	1	1	5	21	2	0	3	2	2	0	2	0	2	0		2	2	2	2	2	0	2
1692	75	1	55	157	22.3133	1	7		1	3	3	1	68	5	0	4	2	1	2	1	2	2	0		2	2	2	2	2	0	2
1693	70	2	72	164	26.7698	1	3		2	2	1	6	64	5	0	3	2	2	0	2	0	2	0		2	2	2	2	1	2	2
1694	91	1	70	161	27.0051	1	5		2	1	3	1	81	4	1	6	2	1	4	1	4	2	0		2	2	2	2	1	4	1	3
1695	61	1	61	166	22.1367	1	5		2	1	3	5	28	4	0	3	2	2	0	2	0	2	0		2	2	2	2	2	0	2
1696	81	1	73	182	22.0384	1	2		2	2	3	5	42	16	1	6	1	2	0	2	0	2	0		2	2	2	2	2	0	2
1697	64	1	108	178	34.0866	1	1		2	2	5	5	30	11	0	5	2	1	4	2	0	1	4	3	2	2	2	2	2	0	2
1698	61	1	66	170	22.8374	1	5		2	2	3	1	28	7	1	6	1	2	0	2	0	2	0		2	2	2	2	2	0	2
1699	63	1	80	167	28.6851	1	5		2	2	3	2	61	22	1	6	1	1	22	1	22	2	0		2	2	2	2	1	22	1	18
1700	65	1	74	183	22.0968	1	5		2	3	3	6	34	4	0	3	2	2	0	2	0	2	0		2	2	2	2	2	0	2
1701	78	1	86	176	27.7634	1	3		2	1	3	1	28	13	0	3	2	1	9	1	8	1	2	1	2	2	2	2	1	2	2
1702	70	2	92	165	33.7925	1	4		2	1	1	4	29	6	0	5	2	1	1	2	0	1	1	3	2	2	2	2	2	0	2
1703	56	2	121	155	50.3642	1	7		1	3	3	3	26	3	0	1	2	1	3	2	0	1	3	3	2	2	2	2	2	0	2
1704	72	1	52	170	17.9931	2	3		2	2	1	4	49	8	0	3	2	1	6	1	6	2	0		2	2	2	2	2	0	2
1705	72	1	78	170	26.9896	1	6		1	3	1	4	58	35	0	3	2	1	27	1	27	2	0		2	2	2	2	1	13	2
1706	63	2	53	160	20.7031	1	5		2	2	1	4	80	15	0	3	2	1	15	1	15	2	0		2	2	2	2	1	15	1	15
1707	85	1	80	165	29.3848	1	4		2	1	1	4	61	13	0	3	2	1	7	1	7	2	0		2	2	2	2	2	0	2
1708	46	1	85	168	30.1162	1	7		1	2	1	2	30	3	0	3	2	1	3	2	0	1	3	3	2	2	2	2	2	0	2
1709	63	2	62	160	24.2188	2	1		2	2	3	5	55	4	0	3	2	1	4	1	4	2	0		2	2	2	2	1	4	1	4
1710	57	1	75	157	30.4272	1	3		2	2	3	1	13	2	0	1	2	2	0	2	0	2	0		2	2	2	2	2	0	2
1711	59	1	52	174	17.1753	2	4		2	3	5	10	36	2	0	3	2	2	0	2	0	2	0		2	2	2	2	2	0	2
1712	70	1	97	180	29.9383	1	2		2	1	1	1	78	5	0	3	2	1	4	1	4	2	0		2	2	2	2	1	4	2
1713	67	1	82	167	29.4023	1	2		2	2	5	1	64	8	0	5	2	1	6	1	6	2	0		2	2	2	2	1	6	2
1714	57	1	79	175	25.7959	1	6		1	2	4	1	41	26	0	4	2	1	23	1	23	2	0		2	2	2	2	1	3	2
1715	70	2	57	175	18.6122	1	7	1	1	2	3	4	46	11	0	3	2	1	10	1	10	2	0		2	2	2	2	1	5	2
1716	62	1	111	173	37.0878	1	7		1	3	1	1	66	21	0	1	2	1	17	1	17	2	0		2	2	2	1	1	8	2
1717	40	2	90	161	34.7209	1	5		2	2	5	10	19	2	0	5	2	2	0	2	0	2	0		2	2	2	2	2	0	2
1718	56	1	90	175	29.3878	1	5		2	2	4	9	15	2	0	4	2	2	0	2	0	2	0		2	2	2	2	2	0	2
1719	59	2	60	154	25.2994	1	4		2	2	4	4	37	24	0	3	2	1	23	1	23	2	0		2	2	2	2	2	0	2
1720	64	1	93	170	32.1799	1	6		1	2	4	5	25	5	0	4	2	2	0	2	0	2	0		2	2	2	2	2	0	2
1721	53	1	104	173	34.7489	1	2		2	3	3	1	52	9	0	3	2	1	6	1	6	2	0		2	2	2	2	1	5	2
1722	44	2	116	157	47.0607	1	3		2	1	3	1	24	36	0	1	2	1	36	1	31	1	6	2	2	1	2	2	1	4	2
1723	64	2	54	143	26.4072	1	1		2	3	1	4	54	4	1	6	2	1	4	1	4	2	0		2	2	2	2	1	2	2
1724	75	1	67	167	24.0238	1	3		2	2	3	5	40	3	0	3	2	2	0	2	0	2	0		2	2	2	2	2	0	2
1725	77	1	97	178	30.6148	1	6		1	1	5	1	54	23	1	6	1	1	21	1	19	1	2	2	2	2	2	2	1	11	2
1726	40	2	57	170	19.7232	1	2		2	1	5	4	32	8	0	5	2	1	5	1	5	2	0		2	2	2	2	1	3	2
1727	80	1	98	174	32.3689	1	4		2	2	5	1	52	28	0	5	2	1	28	1	28	2	0		2	1	2	2	1	5	2
1728	55	2	60	172	20.2812	1	1		2	3	1	1	19	3	0	1	2	1	3	2	0	1	3	3	2	2	2	2	2	0	2
1729	20	2	58	166	21.048	1	7		1	3	1	4	42	5	0	4	2	1	4	1	4	2	0		2	2	2	2	2	0	2
1730	73	1	56	170	19.3772	2	7		1	1	5	1	39	33	1	6	1	1	33	1	33	1	1	1	2	2	2	2	1	9	2
1731	61	2	50	157	20.2848	1	2		2	2	3	1	74	28	0	3	2	1	19	1	19	2	0		2	2	2	2	1	3	2
1732	64	2	73	160	28.5156	1	2		2	2	3	10	18	3	0	3	2	2	0	2	0	2	0		2	2	2	2	2	0	2
1733	34	2	52	169	18.2066	2	4		2	3	1	4	55	3	1	6	2	1	3	1	3	2	0		2	2	2	2	1	1	2
1734	55	2	85	170	29.4118	1	6		1	3	1	4	66	2	1	6	2	1	2	1	2	2	0		2	2	2	2	1	1	2
1735	82	1	80	169	28.0102	1	4		2	3	2	4	59	5	0	3	2	1	2	1	2	2	0		2	2	2	2	2	0	2
1736	84	2	59	150	26.2222	1	3		2	3	1	10	71	7	0	3	2	1	3	1	3	2	0		2	2	2	2	2	0	2
1737	84	2	59	152	25.5367	1	3		2	2	4	9	55	15	0	3	2	1	13	1	8	1	5	2	2	2	2	2	1	5	2
1738	29	2	55	148	25.1096	1	5		2	3	4	4	29	6	0	4	2	1	4	1	4	2	0		2	2	2	2	2	0	2
1739	74	1	98	170	33.91	1	1		2	1	1	4	49	5	1	6	2	1	5	1	5	2	0		2	2	2	2	1	3	2
1740	65	1	70	172	23.6614	1	6		1	2	3	1	41	64	1	6	1	1	64	1	64	2	0		2	2	2	2	1	22	1	45
1741	30	1	75	180	23.1481	1	2		2	1	1	8	26	1	0	3	2	2	0	2	0	2	0		2	2	2	2	2	0	2
1742	77	1	87	156	35.7495	1	6		1	1	3	1	52	75	0	1	2	1	61	1	53	1	8	2	2	1	2	2	1	32	1	23
1743	23	1	31	171	10.6016	3	2		2	3	1	1	31	3	1	6	2	1	3	1	2	1	1	1	2	2	2	2	1	1	2
1744	63	1	129	175	42.1224	1	5		2	2	1	5	48	7	0	1	2	1	4	1	4	2	0		2	2	2	2	1	2	2
1745	43	2	54	160	21.0938	1	5		2	2	3	4	41	15	1	6	2	1	15	1	15	2	0		2	2	2	2	2	0	2
1746	65	2	42	160	16.4062	2	6		1	3	1	3	27	3	0	3	2	2	0	2	0	2	0		2	2	2	2	2	0	2
1747	67	2	117	156	48.0769	1	7		1	3	5	2	73	3	1	6	1	1	3	1	2	1	1	1	2	2	2	2	1	3	1	2
1748	41	1	71	173	23.7228	1	1		2	3	3	5	71	2	0	3	2	1	2	1	2	2	0		2	1	2	2	1	2	2
1749	68	1	98	162	37.3419	1	3		2	2	3	3	38	3	0	1	2	1	3	2	0	1	3	3	2	2	2	2	2	0	2
1750	72	1	50	169	17.5064	2	3		2	2	1	1	49	3	1	6	1	1	3	2	0	1	3	3	2	2	2	2	2	0	2
1751	56	1	69	174	22.7903	1	3		2	3	3	4	24	3	0	3	2	2	0	2	0	2	0		2	2	2	2	2	0	2
1752	57	1	86	165	31.5886	1	5		2	3	4	9	15	3	0	4	2	2	0	2	0	2	0		2	2	2	2	2	0	2
1753	20	1	72	178	22.7244	1	5		2	2	1	8	38	2	0	2	2	1	1	1	1	2	0		2	2	2	2	2	0	2
1754	75	2	70	153	29.903	1	6		1	2	1	1	48	4	0	3	2	1	2	2	0	1	2	3	2	2	2	2	2	0	2
1755	43	1	67	156	27.5312	1	5		2	2	2	5	29	14	1	6	2	1	14	1	14	2	0		2	2	2	2	1	9	2
1756	46	2	50	157	20.2848	1	5		2	1	1	4	86	22	0	3	2	1	15	1	15	2	0		2	2	2	2	1	9	1	22
1757	52	2	43	160	16.7969	2	3		2	3	4	4	56	3	1	6	2	1	3	1	3	2	0		2	2	2	2	1	1	2
1758	44	2	48	168	17.0068	2	4		2	1	3	2	41	9	1	6	2	1	8	1	8	2	0		2	2	2	2	1	3	1	5
1759	67	2	76	160	29.6875	1	2		2	3	5	1	27	4	0	5	2	2	0	2	0	2	0		2	2	2	2	2	0	2
1760	37	2	57	155	23.7253	1	4		2	1	1	5	54	13	1	6	2	1	13	1	13	2	0		2	2	2	1	1	12	1	9
1761	76	2	70	150	31.1111	1	3		2	2	3	1	51	29	0	3	2	1	29	1	17	1	12	2	2	2	2	2	2	0	2
1762	45	1	63	170	21.7993	1	5		2	3	2	3	24	6	0	1	2	1	6	1	6	2	0		2	2	2	2	1	2	2
1763	84	2	100	155	41.6233	1	5		2	2	1	3	38	7	0	1	2	1	7	2	0	1	7	3	2	2	2	2	2	0	2
1764	71	1	92	181	28.0822	1	1		2	2	3	7	47	19	0	3	2	1	15	1	15	2	0		2	2	2	2	1	9	2
1765	69	1	61	175	19.9184	3	5		2	2	5	1	47	15	1	6	1	1	15	1	15	2	0		1	1	2	1	1	15	2
1766	63	2	95	170	32.872	1	4		2	3	1	4	65	3	1	6	2	1	3	1	3	2	0		2	2	2	2	2	0	2
1767	57	2	51	155	21.2279	1	4		2	2	4	4	29	4	0	4	2	1	3	1	3	2	0		2	2	2	2	2	0	2
1768	62	1	59	175	19.2653	2	5		2	3	4	9	34	3	0	4	2	2	0	2	0	2	0		2	2	2	2	2	0	2
1769	41	1	72	177	22.9819	3	5		2	2	3	5	41	13	0	3	2	1	8	1	8	2	0		2	2	2	2	2	0	2
1770	63	1	72	174	23.7812	1	2		2	3	5	1	54	16	0	3	2	1	11	1	11	2	0		2	1	2	2	1	8	2
1771	36	1	99	187	28.3108	1	3		2	3	5	9	11	1	0	5	2	1	1	1	1	2	0		2	2	2	2	2	0	2
1772	64	1	86	177	27.4506	1	2		2	3	3	1	36	6	1	6	1	1	6	1	6	2	0		2	1	2	2	1	4	2
1773	61	1	96	188	27.1616	1	5		2	2	3	3	51	3	0	1	2	1	2	2	0	1	2	3	2	2	2	2	1	2	2
1774	70	1	105	183	31.3536	1	7		1	2	1	10	26	2	0	3	2	2	0	2	0	2	0		2	2	2	2	2	0	2
1775	89	1	59	164	21.9363	1	7	1	1	1	1	1	46	1	0	1	2	1	1	2	0	1	1	3	2	2	2	2	2	0	2
1776	75	2	46	165	16.8962	2	4		2	2	1	1	77	14	0	5	2	1	11	1	11	2	0		2	2	2	2	1	11	2
1777	66	2	47	165	17.2635	3	4		2	1	3	1	45	1	1	6	1	1	1	2	0	1	1	3	2	2	2	2	2	0	2
1778	78	1	72	170	24.9135	2	7		1	1	3	1	37	20	0	3	2	1	20	1	20	1	1	2	2	2	2	2	1	6	2
1779	66	1	67	172	22.6474	1	3		2	2	3	1	37	25	0	3	2	1	22	1	22	2	0		2	2	2	2	1	9	2
1780	72	2	41	150	18.2222	2	4		2	2	3	4	65	5	1	6	2	1	5	1	5	2	0		2	2	2	2	2	0	2
1781	87	2	48	155	19.9792	2	6		1	2	2	4	80	3	1	6	1	1	3	1	3	2	0		2	2	2	2	2	0	2
1782	60	1	96	171	32.8306	1	3		2	1	1	4	44	22	0	3	2	1	20	1	20	2	0		2	2	2	2	2	0	2
1783	77	2	52	158	20.83	1	1		2	3	1	4	59	3	1	6	2	1	3	1	3	2	0		2	2	2	2	1	2	2
1784	59	2	76	168	26.9274	1	6		1	2	1	4	21	5	0	4	2	1	2	1	2	2	0		2	2	2	2	2	0	2
1785	75	2	44	165	16.1616	3	5		2	2	5	5	36	7	0	3	2	2	0	2	0	2	0		2	2	2	2	2	0	2
1786	67	2	48	158	19.2277	2	7		1	2	3	4	67	61	1	6	1	1	61	1	54	1	8	1	1	2	2	2	1	28	2
1787	80	1	81	164	30.116	1	2		2	3	5	1	47	5	0	5	2	1	4	2	0	1	4	3	2	2	2	2	2	0	2
1788	75	2	46	150	20.4444	3	4		2	3	5	1	42	5	0	5	2	1	1	2	0	1	1	3	2	2	2	2	1	1	2
1789	42	1	102	182	30.7934	1	3		2	1	5	8	52	13	0	5	2	1	11	1	11	2	0		2	2	2	2	2	0	2
1790	25	1	77	172	26.0276	1	6		1	1	1	2	29	3	0	3	2	2	0	2	0	2	0		2	2	2	2	1	2	2
1791	66	1	77	178	24.3025	1	3		2	3	1	4	52	7	0	3	2	1	4	1	4	2	0		2	2	2	2	2	0	2
1792	63	2	50	152	21.6413	2	7	1	1	1	1	4	50	16	0	4	2	1	8	1	8	2	0		2	2	2	2	1	2	2
1793	51	1	85	174	28.075	1	4		2	2	5	8	86	1	1	6	2	1	1	1	1	2	0		2	2	2	2	1	1	2
1794	59	1	55	162	20.9572	3	1		2	3	3	10	74	4	0	3	2	1	3	1	3	2	0		2	2	2	2	2	0	2
1795	69	2	56	162	21.3382	1	3		2	2	3	2	32	2	0	2	2	2	0	2	0	2	0		2	2	2	2	2	0	2
1796	43	2	100	180	30.8642	1	4		2	2	1	10	13	5	0	1	2	2	0	2	0	2	0		2	2	2	2	2	0	2
1797	84	2	76	154	32.0459	3	5		2	3	3	4	44	5	0	3	2	2	0	2	0	2	0		2	2	2	2	2	0	2
1798	21	1	98	160	38.2812	1	5		2	2	2	10	20	5	0	3	2	2	0	2	0	2	0		2	2	2	2	2	0	2
1799	76	1	50	178	15.7808	3	1		2	2	1	5	42	11	0	3	1	2	0	2	0	2	0		2	2	2	2	2	0	2
1800	84	1	93	185	27.1731	1	1		2	3	1	1	42	12	1	6	1	1	11	1	5	1	6	1	1	1	2	1	1	2	2
1801	64	2	56	157	22.719	1	3		2	2	1	5	35	12	0	3	2	1	3	2	0	1	3	3	2	2	2	2	2	0	2
1802	76	1	76	172	25.6896	1	3		2	2	2	3	22	4	0	1	1	2	0	2	0	2	0		2	2	2	2	2	0	2
1803	91	2	55	150	24.4444	1	6		1	1	1	4	66	1	1	6	1	1	1	1	1	2	0		2	2	2	2	2	0	2
1804	67	1	77	176	24.858	1	2		2	1	5	2	58	7	0	5	2	2	0	2	0	2	0		2	2	2	2	1	4	2
1805	88	1	96	167	34.4222	1	2		2	2	5	1	42	16	0	1	1	1	13	2	0	1	13	2	2	2	2	2	2	0	2
1806	77	1	72	172	24.3375	1	4		2	3	4	1	27	14	0	4	2	1	10	1	10	2	0		2	2	2	2	1	5	2
1807	78	1	92	173	30.7394	1	5		2	3	3	10	35	6	0	3	2	1	3	1	3	2	0		2	2	2	2	2	0	2
1808	56	1	84	167	30.1194	1	3		2	2	3	2	46	2	1	6	2	1	2	1	2	2	0		2	2	2	2	1	2	1	1
1809	68	1	76	176	24.5351	1	4		2	3	5	1	44	16	0	5	2	1	14	1	14	2	0		2	2	2	2	1	5	2
1810	50	1	61	176	19.6927	1	2		2	3	4	3	38	18	0	4	2	1	16	1	16	2	0		2	2	2	2	1	14	2
1811	64	1	95	173	31.7418	1	7		1	2	2	8	61	7	0	5	2	1	5	1	5	2	0		2	2	2	2	2	0	2
1812	64	1	63	176	20.3383	1	4		2	2	4	1	35	32	1	6	1	1	31	1	29	1	3	2	2	2	2	2	1	1	2
1813	63	1	71	171	24.281	1	6		1	2	3	6	66	4	1	6	1	2	0	2	0	2	0		2	2	2	2	2	0	1	2
1814	50	2	65	155	27.0552	1	6		1	2	1	4	55	3	1	6	2	1	3	1	3	2	0		2	2	2	2	1	3	2
1815	61	1	70	170	24.2215	3	3		2	2	5	5	32	14	0	4	2	2	0	2	0	2	0		2	2	2	2	2	0	2
1816	78	1	46	170	15.917	3	4		2	1	1	2	28	6	1	6	1	2	0	2	0	2	0		2	2	2	2	1	2	2
1817	53	2	53	162	20.1951	1	5		2	3	5	10	36	5	0	5	2	1	4	1	4	2	0		2	2	2	2	2	0	2
1818	58	1	61	162	23.2434	1	2		2	2	1	6	52	8	1	6	1	1	7	1	7	2	0		2	2	2	2	1	8	2
1819	35	1	62	166	22.4996	1	1		2	2	2	8	59	9	0	5	2	1	6	1	6	2	0		2	2	2	2	1	3	2
1820	94	1	74	178	23.3556	1	2		2	2	3	2	81	3	1	6	1	1	3	1	3	2	0		2	2	2	2	2	0	2
1821	79	1	94	172	31.7739	1	2		2	2	5	2	57	3	1	6	1	2	0	2	0	2	0		2	2	2	2	1	3	1	3
1822	30	2	75	175	24.4898	3	5		2	2	3	5	28	2	0	3	2	2	0	2	0	2	0		2	2	2	2	2	0	2
1823	84	2	73	145	34.7206	1	7		1	1	1	4	66	6	0	3	2	1	4	1	4	2	0		2	2	2	2	2	0	2
1824	67	2	57	169	19.9573	1	3		2	3	4	9	18	3	0	4	2	1	3	1	1	1	2	2	2	2	2	2	2	0	2
1825	77	1	95	186	27.4598	1	4		2	2	4	9	16	2	0	4	2	2	0	2	0	2	0		2	2	2	2	2	0	2
1826	75	2	65	165	23.8751	1	4		2	3	3	8	34	6	0	3	2	1	2	2	0	1	2	3	2	2	2	2	2	0	2
1827	54	2	51	160	19.9219	1	2		2	2	1	4	31	8	0	4	2	1	5	1	5	2	0		2	2	2	2	1	3	2
1828	50	1	55	171	18.8092	3	5		2	3	1	2	23	21	1	6	1	1	1	2	0	1	1	3	2	2	2	2	1	19	2
1829	77	1	105	169	36.7634	1	1		2	2	5	3	30	3	0	5	2	1	1	2	0	1	1	3	2	2	2	2	2	0	2
1830	22	2	60	158	24.0346	1	3		2	2	1	1	10	3	0	1	2	2	0	2	0	2	0		2	2	2	2	2	0	2
1831	76	1	102	170	35.2941	1	2		2	3	1	4	60	14	1	6	2	1	3	1	3	2	0		2	2	2	2	2	0	2
1832	54	2	48	160	18.75	1	3		2	2	4	4	36	8	0	3	2	2	0	2	0	2	0		2	2	2	2	2	0	2
1833	70	1	70	166	25.4028	1	2		2	2	2	7	77	4	1	6	1	1	4	1	4	2	0		2	2	2	2	2	0	2
1834	70	1	67	168	23.7387	2	2		2	2	1	1	77	12	0	1	2	1	11	1	11	2	0		2	2	2	2	1	5	2
1835	53	1	55	170	19.0311	1	4		2	3	1	4	40	4	0	5	2	1	3	1	3	2	0		2	2	2	2	2	0	2
1836	79	2	80	164	29.7442	1	2		2	2	3	3	39	5	0	3	1	1	5	2	0	1	5	3	2	2	2	2	2	0	2
1837	59	2	80	170	27.6817	1	5		2	1	4	10	19	2	0	1	2	1	1	1	1	2	0		2	2	2	2	2	0	2
1838	43	1	92	190	25.4848	1	5		2	3	1	1	17	2	0	1	2	2	0	2	0	2	0		2	2	2	2	2	0	2
1839	24	1	45	160	17.5781	2	2		2	2	3	3	24	14	0	1	1	1	14	2	0	1	14	3	2	2	2	2	2	0	2
1840	61	1	71	165	26.079	1	1		2	1	5	2	91	1	1	6	2	1	1	1	1	2	0		2	2	2	2	1	1	1	1
1841	44	1	53	182	16.0005	3	6		1	3	1	1	37	4	0	2	2	1	2	1	2	2	0		2	2	2	2	1	2	2
1842	73	1	78	180	24.0741	2	6		1	3	4	1	55	4	0	4	2	1	2	1	2	2	0		2	2	2	2	2	0	2
1843	58	1	100	185	29.2184	1	3		2	3	2	2	56	15	1	6	1	1	15	1	15	2	0		2	2	2	2	1	5	2
1844	84	1	55	158	22.0317	1	7		1	3	1	1	82	12	1	6	2	1	12	1	12	1	1	1	2	2	2	2	1	11	2
1845	85	1	63	165	23.1405	3	3		2	2	5	5	52	16	1	6	1	1	16	1	16	2	0		2	2	2	2	1	10	1	10
1846	46	2	86	165	31.5886	1	5		2	3	5	5	28	2	0	5	2	2	0	2	0	2	0		2	2	2	2	2	0	2
1847	90	1	59	160	23.0469	1	1		2	3	1	4	79	26	0	4	2	1	24	1	24	2	0		2	2	2	2	1	4	2
1848	57	1	122	160	47.6562	1	1		2	3	5	1	56	19	0	1	2	1	19	1	13	1	6	2	2	2	2	2	1	14	2
1849	64	2	107	161	41.2793	1	3		2	2	5	1	82	3	1	6	2	1	3	1	3	2	0		2	2	2	2	1	3	1	3
1850	70	2	57	142	28.2682	1	6		1	3	4	4	72	8	0	4	1	1	6	1	6	2	0		2	2	2	2	2	0	2
1851	88	2	42	155	17.4818	3	3		2	1	1	2	59	4	1	6	1	2	0	2	0	2	0		2	2	2	2	2	0	2
1852	72	1	64	170	22.1453	3	6		1	3	2	2	119	2	1	6	1	2	0	2	0	2	0		2	2	2	2	1	2	2
1853	60	2	112	168	39.6825	1	2		2	3	1	2	32	7	0	4	2	2	0	2	0	2	0		2	2	2	2	1	3	2
1854	72	2	54	157	21.9076	1	7	1	1	2	5	1	23	3	0	3	2	2	0	2	0	2	0		2	2	2	2	2	0	2
1855	75	2	44	165	16.1616	3	3		2	2	3	1	36	3	0	3	1	1	1	2	0	1	1	3	2	2	2	2	2	0	2
1856	60	2	47	145	22.3543	1	7		1	3	1	1	55	7	0	3	1	2	0	2	0	2	0		2	2	2	2	1		2
1857	83	1	93	176	30.0232	1	7		1	1	1	2	84	15	0	3	2	1	11	1	11	2	0		2	2	2	2	1	7	2
1858	85	1	71	165	26.079	1	5		2	3	3	6	113	2	1	6	1	1	2	1	2	2	0		2	2	2	2	1	2	2
1859	80	1	49	150	21.7778	3	5		2	3	3	1	38	11	1	6	1	1	9	1	9	2	0		2	2	2	2	1	9	2
1860	73	1	77	170	26.6436	1	4		2	3	4	4	39	6	0	4	2	1	3	1	3	2	0		2	2	2	2	1	3	2
1861	88	1	94	160	36.7188	2	4		2	3	5	4	28	7	0	3	2	2	0	2	0	2	0		2	2	2	2	2	0	2
1862	29	1	84	170	29.0657	1	7		1	2	5	2	25	4	0	3	2	2	0	2	0	2	0		2	2	2	2	1	2	2
1863	81	1	87	168	30.8248	1	5		2	1	1	3	56	6	0	1	2	1	4	2	0	1	4	3	2	2	2	2	2	0	2
1864	66	2	62	152	26.8352	1	7		1	2	1	6	50	6	0	3	2	2	0	2	0	2	0		2	2	2	2	1	2	1	3
1865	29	2	57	165	20.9366	1	1		2	3	5	4	32	19	0	3	2	1	17	1	17	2	0		2	2	2	2	1	6	2
1866	62	2	97	152	41.9841	1	5		2	1	5	2	110	2	1	6	2	1	2	1	2	2	0		2	2	2	2	1	2	2
1867	81	1	48	150	21.3333	2	5		2	3	3	3	35	5	0	1	2	1	4	2	0	1	4	3	2	2	2	2	2	0	2
1868	63	1	67	174	22.1297	1	1		2	2	5	3	38	3	1	6	1	1	3	2	0	1	3	3	2	2	2	2	2	0	2
1869	51	2	64	160	25	3	6		1	2	5	2	34	6	0	5	2	2	0	2	0	2	0		2	2	2	2	1	3	2
1870	78	1	91	163	34.2504	1	2		2	2	5	3	56	19	0	1	2	1	20	1	18	1	2	2	2	2	2	2	1	4	2
1871	59	2	119	170	41.1765	1	4		2	2	3	2	68	6	1	6	2	1	6	1	6	2	0		2	2	2	2	1	6	1	4
1872	60	1	79	169	27.6601	1	1		2	1	1	2	45	25	0	3	2	1	24	1	22	1	2	1	2	2	2	2	1	6	2
1873	61	2	69	160	26.9531	2	1		2	2	3	1	50	19	1	6	2	1	19	1	19	2	0		1	1	2	2	1	19	2
1874	57	1	138	177	44.0486	1	7		1	1	4	1	27	13	0	4	2	1	9	1	9	2	0		2	2	2	2	2	0	2
1875	82	1	38	125	24.32	1	4		2	2	5	3	32	4	0	1	2	1	4	2	0	1	4	3	2	2	2	2	2	0	2
1876	87	2	57	160	22.2656	3	2		2	3	5	2	70	34	1	6	1	1	32	1	30	1	2	3	2	2	2	2	1	9	2
1877	72	2	78	144	37.6157	1	3		2	2	3	3	60	22	0	1	2	1	21	1	20	1	1	2	2	2	2	2	1	4	2
1878	63	1	70	175	22.8571	1	5		2	2	3	1	57	13	1	6	1	1	13	1	12	1	1	1	2	2	2	2	1	13	2
1879	17	1	57	174	18.8268	2	3		2	3	5	5	37	9	0	3	2	1	7	1	7	2	0		2	2	2	2	2	0	2
1880	80	1	91	172	30.7599	1	4		2	3	3	4	37	2	0	4	2	2	0	2	0	2	0		2	2	2	2	2	0	2
1881	63	1	68	182	20.5289	2	1		2	2	5	3	18	6	0	1	2	1	6	2	0	1	6	3	2	2	2	2	2	0	2
1882	87	1	63	169	22.0581	3	5		2	2	5	1	71	2	1	6	1	1	2	1	2	2	0		2	2	2	2	1	2	2
1883	69	1	79	182	23.8498	1	5		2	3	5	1	49	11	0	5	2	1	7	2	0	1	7	3	2	2	2	2	2	0	2
1884	79	1	81	175	26.449	1	1		2	3	3	4	40	8	0	3	2	1	5	1	5	2	0		2	2	2	2	2	0	2
1885	50	1	53	158	21.2306	1	5		2	1	1	3	46	26	0	3	2	1	22	1	22	2	0		1	1	2	2	1	20	2
1886	83	1	76	166	27.5802	2	4		2	1	5	1	32	27	1	6	2	1	26	1	16	1	10	2	2	2	2	2	1	8	2
1887	50	1	91	174	30.0568	1	3		2	1	5	4	48	1	1	6	2	1	1	1	1	2	0		2	2	2	2	1	1	2
1888	17	2	22	125	14.08	3	7		1	3	2	3	55	4	0	2	2	1	4	1	4	2	0		2	2	2	2	2	0	2
1889	48	1	49	163	18.4425	1	1		2	1	5	3	15	3	0	2	2	2	0	2	0	2	0		2	2	2	2	2	0	2
1890	89	1	51	165	18.7328	2	7		1	2	5	2	51	5	0	3	2	2	0	2	0	2	0		2	2	2	2	1	5	2
1891	56	2	56	167	20.0796	1	3		2	3	4	4	52	3	1	6	2	1	4	1	4	2	0		2	2	2	2	1	3	2
1892	14	1	42	158	16.8242	3	3		2	2	2	5	16	3	0	2	2	1	3	2	0	1	3	3	2	2	2	2	2	0	2
1893	40	1	54	170	18.6851	1	5		2	2	1	4	61	8	0	3	2	1	7	1	7	2	0		2	2	2	2	1	6	2
1894	70	2	70	152	30.2978	1	2		2	3	5	1	27	6	0	3	2	2	0	2	0	2	0		2	2	2	2	2	0	2
1895	72	1	74	173	24.7252	1	1		2	2	3	1	72	7	1	6	1	1	7	1	7	2	0		2	1	2	1	1	7	2
1896	43	2	62	170	21.4533	1	6		1	1	1	10	23	3	0	3	2	2	0	2	0	2	0		2	2	2	2	2	0	2
1897	83	2	67	150	29.7778	1	7		1	3	1	3	38	6	0	1	1	1	6	2	0	1	6	3	2	2	2	2	2	0	2
1898	44	2	94	168	33.305	3	6		1	2	3	1	23	11	0	3	2	1	4	1	4	2	0		2	2	2	2	2	0	2
1899	65	1	50	173	16.7062	3	3		2	3	3	2	72	99	0	1	2	1	78	1	73	1	6	2	2	2	2	2	1	12	2
1900	87	1	108	161	41.6651	1	1		2	2	5	1	40	11	0	3	2	1	8	1	8	2	0		2	2	2	2	1	4	2
1901	59	2	121	160	47.2656	1	1		2	3	3	1	37	46	0	1	2	1	41	1	40	1	1	1	2	2	2	2	1	19	2
1902	75	2	57	150	25.3333	1	4		2	2	1	1	72	19	0	5	2	1	14	1	13	1	1	2	2	2	2	2	1	9	2
1903	76	1	85	180	26.2346	1	5		2	3	5	1	47	11	0	5	2	2	0	2	0	2	0		2	2	2	2	2	0	2
1904	79	2	60	150	26.6667	1	5		2	2	1	2	22	5	0	3	2	2	0	2	0	2	0		2	2	2	2	1	3	2
1905	80	2	99	150	44	1	4		2	2	1	1	55	7	1	6	1	1	7	2	0	1	7	3	2	2	2	2	1	1	2
1906	55	2	72	163	27.0993	2	3		2	1	1	4	57	8	1	6	2	1	8	1	8	2	0		2	2	2	2	1	1	2
1907	62	1	66	170	22.8374	1	1		2	3	1	2	26	3	0	3	2	2	0	2	0	2	0		2	2	2	2	1	2	2
1908	67	2	50	160	19.5312	1	3		2	2	3	4	26	8	1	6	2	1	8	1	8	2	0		2	2	2	2	1	5	2
1909	65	1	83	178	26.1962	1	1		2	3	5	3	59	18	0	4	2	1	17	1	1	1	16	3	2	2	2	2	1	4	2
1910	77	2	70	153	29.903	1	3		2	2	1	3	27	3	0	1	2	2	0	2	0	2	0		2	2	2	2	2	0	2
1911	72	2	70	165	25.7117	1	6		1	1	5	2	81	1	1	6	1	1	1	1	1	2	0		2	2	2	2	1	1	2
1912	56	2	54	162	20.5761	1	6		1	1	3	1	74	22	1	6	2	1	22	1	20	1	2	2	2	2	2	2	1	6	2
1913	72	1	58	166	21.048	1	3		2	3	4	4	60	5	1	6	2	1	5	1	5	2	0		2	2	2	2	1	5	2
1914	63	1	75	176	24.2123	1	7		1	1	1	3	41	2	0	3	2	2	0	2	0	2	0		2	2	2	2	2	0	2
1915	87	2	76	156	31.2295	1	1		2	1	1	3	60	2	1	6	1	1	2	1	2	2	0		2	2	2	2	1	2	2
1916	42	1	50	170	17.301	2	3		2	2	5	4	22	28	0	3	2	2	0	2	0	2	0		2	2	2	2	2	0	2
1917	74	1	84	171	28.7268	1	4		2	2	1	1	27	8	0	1	2	2	0	2	0	2	0		2	2	2	2	1	1	2
1918	21	1	96	160	37.5	1	1		2	3	1	10	14	11	0	2	2	2	0	2	0	2	0		2	2	2	2	2	0	2
1919	63	1	63	176	20.3383	2	5		2	3	5	2	72	49	0	5	2	1	41	1	39	1	2	2	2	2	2	2	1	19	1	21
1920	66	2	75	163	28.2284	1	4		2	3	1	3	64	9	0	3	2	1	8	1	8	2	0		2	2	2	2	1	4	2
1921	78	1	104	172	35.1541	2	4		2	1	5	6	52	1	0	3	2	2	0	2	0	2	0		2	2	2	2	2	0	1	1
1922	43	1	61	167	21.8724	1	1		2	2	5	4	39	7	0	5	2	1	6	1	6	2	0		2	2	2	2	1	4	2
1923	60	1	63	164	23.4236	1	4		2	3	5	3	20	5	0	3	2	2	0	2	0	2	0		2	2	2	2	2	0	2
1924	41	1	70	178	22.0932	1	6		1	3	3	7	13	2	0	2	2	2	0	2	0	2	0		2	2	2	2	2	0	2
1925	47	1	65	163	24.4646	1	1		2	3	1	1	25	7	0	3	2	1	7	2	0	1	7	3	2	2	2	2	2	0	2
1926	78	1	73	168	25.8645	1	1		2	3	5	3	22	2	0	1	2	1	1	2	0	1	1	3	2	2	2	2	2	0	2
1927	76	1	76	170	26.2976	1	7		1	2	3	2	49	4	0	3	2	2	0	2	0	2	0		2	2	2	2	1	2	2
1928	21	1	51	175	16.6531	2	4		2	3	4	9	15	7	0	4	2	1	2	1	2	2	0		2	2	2	2	2	0	2
1929	41	1	96	182	28.982	1	1		2	1	2	2	77	45	1	6	1	1	44	1	44	2	0		2	2	2	2	1	6	1	24
1930	88	1	80	169	28.0102	1	4		2	1	1	1	66	3	1	6	1	1	3	1	3	2	0		1	2	2	1	1	3	2
1931	43	1	73	175	23.8367	1	3		2	3	3	2	41	6	0	3	2	1	1	1	1	2	0		2	2	2	2	1	3	2
1932	57	2	70	165	25.7117	1	5		2	3	4	9	72	8	0	4	2	1	6	1	3	1	3	3	2	2	2	2	2	0	2
1933	25	1	77	181	23.5036	1	6		1	1	2	4	45	1	0	2	2	1	1	1	1	2	0		2	2	2	2	2	0	2
1934	59	1	53	174	17.5056	3	1		2	3	1	2	45	15	0	5	2	2	0	2	0	2	0		2	2	2	2	1	8	2
1935	48	2	59	163	22.2063	1	7		1	1	3	4	31	12	0	3	2	1	10	1	10	2	0		2	2	2	2	1	2	2
1936	63	1	80	161	30.863	1	3		2	3	3	4	52	35	0	3	2	1	30	1	30	2	0		2	2	2	2	2	0	2
1937	70	1	110	170	38.0623	1	2		2	3	1	3	32	4	0	1	2	1	4	2	0	1	4	3	2	2	2	2	2	0	2
1938	83	2	52	153	22.2137	3	1		2	3	5	3	48	31	0	5	1	1	30	1	30	2	0		2	2	2	2	1	9	2
1939	77	1	78	175	25.4694	1	2		2	3	3	3	25	46	0	1	2	1	37	1	36	1	1	1	1	2	2	2	1	26	1	11
1940	76	2	74	147	34.245	1	4		2	2	5	4	62	2	1	6	1	1	2	1	2	2	0		2	2	2	2	1	1	2
1941	73	2	60	160	23.4375	1	6		1	3	1	5	51	22	1	6	1	2	0	2	0	2	0		2	2	2	2	1	5	1	19
1942	72	2	81	160	31.6406	1	5		2	1	3	2	55	10	0	1	2	1	6	2	0	1	6	3	2	2	2	2	1	3	1	4
1943	25	2	54	166	19.5965	1	7		1	3	2	8	32	3	0	5	2	1	2	1	2	2	0		2	2	2	2	2	0	2
1944	81	1	97	177	30.9617	1	3		2	1	1	2	69	1	1	6	1	2	0	2	0	2	0		2	2	2	2	1	1	2
1945	64	2	47	153	20.0777	1	3		2	1	5	3	36	36	0	1	1	1	20	1	19	1	1	1	2	2	2	2	1	17	2
1946	49	1	106	172	35.8302	1	3		2	1	1	3	34	2	0	3	2	1	2	2	0	1	2	3	2	2	2	2	2	0	2
1947	70	1	50	169	17.5064	3	5		2	1	5	3	32	21	1	6	1	1	21	1	21	2	0		2	2	2	2	1	14	2
1948	29	2	36	159	14.2399	3	7		1	2	2	7	82	7	1	6	1	1	7	1	7	2	0		2	2	2	2	1	2	1	5
1949	64	1	80	179	24.968	1	1		2	2	4	2	32	9	0	4	2	1	2	1	2	2	0		2	2	2	2	1	3	2
1950	72	1	94	174	31.0477	1	6		1	2	3	5	38	5	0	3	2	2	0	2	0	2	0		2	2	2	2	2	0	2
1951	74	2	78	164	29.0006	1	2		2	3	1	2	42	30	0	1	2	1	25	1	25	2	0		2	2	2	2	1	15	2
1952	61	1	73	171	24.9649	1	5		2	3	4	4	57	77	0	5	2	1	69	1	69	2	0		2	2	2	2	1	4	2
1953	67	1	68	165	24.977	1	3		2	3	3	1	33	10	0	1	2	1	8	2	0	1	8	3	2	2	2	2	2	0	2
1954	67	2	64	157	25.9645	1	1		2	3	5	4	38	63	0	1	2	1	44	1	44	2	0		2	2	2	2	2	0	2
1955	72	2	47	157	19.0677	2	2		2	2	3	4	47	63	0	1	2	1	62	1	55	1	7	1	2	2	1	2	1	11	2
1956	65	1	58	170	20.0692	1	3		2	3	4	1	47	20	0	4	2	1	17	1	17	2	0		2	2	2	2	1	8	2
1957	55	1	82	170	28.3737	1	1		2	2	5	5	40	3	0	5	2	2	0	2	0	2	0		2	2	2	2	2	0	2
1958	70	1	73	175	23.8367	2	7		1	2	3	3	28	5	0	5	2	1	5	2	0	1	5	3	2	2	2	2	2	0	2
1959	71	1	74	172	25.0135	2	5		2	2	3	1	54	21	0	3	2	1	17	1	17	2	0		2	2	2	2	2	0	2
1960	70	1	58	166	21.048	3	3		2	3	1	1	46	3	1	6	2	1	2	1	1	1	1	1	2	2	2	2	1	1	2
1961	49	1	88	174	29.0659	1	4		2	3	3	3	14	3	0	3	2	1	3	2	0	1	3	3	2	2	2	2	2	0	2
1962	83	2	128	174	42.2777	1	4		2	1	5	3	46	62	0	3	2	1	57	1	54	1	3	1	1	2	2	1	1	30	1	47
1963	47	1	67	174	22.1297	1	1		2	3	1	8	71	2	1	6	2	1	1	1	1	2	0		2	2	2	2	1	1	2
1964	45	1	96	193	25.7725	1	2		2	1	1	4	45	2	1	6	1	1	2	1	2	2	0		2	2	2	2	1	1	2
1965	60	1	103	187	29.4547	1	2		2	1	3	5	18	2	0	3	2	2	0	2	0	2	0		2	2	2	2	2	0	2
1966	56	2	117	150	52	1	1		2	3	1	3	26	4	0	2	2	1	4	2	0	1	4	3	2	2	2	2	2	0	2
1967	57	1	41	157	16.6335	3	3		2	3	3	1	39	5	0	3	2	2	0	2	0	2	0		2	2	2	2	2	0	2
1968	69	2	74	157	30.0215	1	4	1	1	1	5	9	46	5	0	5	2	1	3	1	3	2	0		2	2	2	2	1	3	2
1969	74	1	158	173	52.7916	1	3		2	3	3	2	37	6	0	3	2	2	0	2	0	2	0		2	2	2	2	1	3	2
1970	46	1	57	173	19.0451	1	7		1	2	3	9	34	6	0	3	2	2	0	2	0	2	0		2	2	2	2	2	0	2
1971	59	1	87	180	26.8519	1	3		2	1	1	4	56	7	0	3	2	1	4	1	4	2	0		2	2	2	2	1	2	2
1972	62	2	85	174	28.075	2	1		2	3	1	8	62	9	0	3	2	1	6	1	6	2	0		2	2	2	2	2	0	2
1973	83	2	71	157	28.8044	1	2		2	3	1	4	80	2	1	6	1	1	2	1	2	2	0		2	2	2	2	1	2	2
1974	68	1	76	180	23.4568	1	2		2	3	5	1	43	65	0	5	2	1	51	1	51	2	0		2	2	1	2	1	15	2
1975	23	1	68	179	21.2228	1	4		2	2	1	4	26	2	0	4	2	1	1	1	1	2	0		2	2	2	2	2	0	2
1976	71	1	85	172	28.7317	1	1		2	3	5	3	48	12	0	1	1	1	10	1	10	2	0		2	2	2	2	1	4	2
1977	86	2	77	167	27.6095	1	3		2	3	3	2	44	3	1	6	1	2	0	2	0	2	0		2	2	2	2	1	3	2
1978	57	2	57	162	21.7193	2	5		2	3	1	1	30	2	0	4	2	1	1	1	1	2	0		2	2	2	2	2	0	2
1979	40	1	78	182	23.5479	3	1		2	2	1	4	58	6	1	6	1	1	6	1	6	2	0		2	2	2	2	1	4	2
1980	78	1	77	178	24.3025	1	7		1	3	3	1	62	13	0	3	2	1	6	1	6	2	0		2	2	2	2	1	3	2
1981	46	2	56	163	21.0772	1	7		1	2	2	8	37	3	0	3	2	1	1	1	1	2	0		2	2	2	2	2	0	2
1982	94	1	71	163	26.7229	2	2		2	2	1	1	43	3	0	3	1	2	0	2	0	2	0		2	2	2	2	2	0	2
1983	16	1	72	183	21.4996	1	1		2	1	1	4	54	18	0	4	2	1	17	1	17	2	0		2	2	2	2	2	0	2
1984	75	2	63	165	23.1405	1	1		2	1	3	4	75	26	1	6	1	1	26	1	26	2	0		2	2	2	2	1	3	2
1985	41	2	102	185	29.8028	1	2		2	3	4	4	63	11	0	4	2	1	9	1	9	2	0		2	2	2	2	1	3	2
1986	69	1	86	181	26.2507	1	5		2	3	5	1	46	23	1	6	1	1	23	1	23	2	0		1	1	2	2	1	15	2
1987	45	2	58	167	20.7967	1	5		2	3	1	4	60	2	1	6	2	1	2	1	2	2	0		2	2	2	2	1	1	2
1988	57	2	59	160	23.0469	1	5		2	3	4	4	48	12	0	4	2	1	11	1	11	2	0		2	2	2	2	1	3	2
1989	29	1	62	158	24.8358	1	5		2	2	3	2	28	12	0	1	2	1	12	1	12	2	0		2	2	2	2	1	10	2
1990	44	2	67	169	23.4586	1	7		1	2	3	4	39	3	0	5	2	1	1	1	1	2	0		2	2	2	2	2	0	2
1991	46	2	57	156	23.4221	1	2		2	3	3	2	27	3	0	3	2	2	0	2	0	2	0		2	2	2	2	1	2	2
1992	59	1	68	174	22.46	1	5		2	1	5	1	22	1	0	5	2	2	0	2	0	2	0		2	2	2	2	2	0	2
1993	81	1	114	175	37.2245	1	5		2	2	1	4	66	10	1	6	2	1	7	1	7	2	0		2	2	2	1	1	3	1	1
1994	60	1	102	170	35.2941	2	1	1	1	2	3	1	70	16	0	3	2	1	12	1	12	2	0		1	2	2	2	1	9	2
1995	44	1	118	176	38.094	2	4		2	1	4	4	31	6	0	3	2	1	4	1	4	2	0		2	2	2	2	2	0	2
1996	67	1	72	168	25.5102	1	3		2	3	3	2	33	15	0	3	2	1	8	1	8	2	0		2	2	2	2	1	6	2
1997	75	2	80	160	31.25	1	3		2	3	5	1	55	8	0	5	2	1	6	2	0	1	6	3	2	2	2	2	2	0	2
1998	85	2	70	150	31.1111	1	6		1	1	3	1	67	6	0	3	2	1	4	1	4	2	0		2	2	2	2	2	0	2
1999	54	1	55	175	17.9592	2	4		2	3	1	1	18	3	0	4	2	2	0	2	0	2	0		2	2	2	2	2	0	2
[truncated: 893 more rows]

## Sheet: Feuil2
2			2014-05-16	#VALUE!
1			2014-06-03
3			2014-06-17
2			2014-07-19
2			2014-10-06
1			2014-11-20
3			2014-11-28
3			2014-11-28
3			01/07/2014
3			01/07/2014
3			01/08/2014
2			01/08/2014
2			01/09/2014
2			01/12/2014
3			02/04/2014
3			02/10/2014
1			02/11/2014
2			03/04/2014
2			03/05/2014
3			03/05/2014
3			03/05/2014
1			03/05/2014
3			03/06/2014
3			03/07/2014
2			03/07/2014
1			03/08/2014
3			03/09/2014
2			03/11/2014
2			04/04/2014
1			04/06/2014
2			04/08/2014
3			04/08/2014
3			04/09/2014
3			04/10/2014
1			04/12/2014
2			05/04/2014
2			05/06/2014
2			05/12/2014
1			06/05/2014
3			06/06/2014
1			06/06/2014
3			06/07/2014
1			06/08/2014
2			06/10/2014
2			07/05/2014
1			07/06/2014
2			07/06/2014
2			07/07/2014
1			07/07/2014
1			07/07/2014
2			07/08/2014
1			07/10/2014
3			07/10/2014
1			07/10/2014
3			07/11/2014
2			08/04/2014
2			08/04/2014
2			08/04/2014
1			08/05/2014
2			08/06/2014
2			08/06/2014
2			08/08/2014
3			08/09/2014
1			08/09/2014
3			08/11/2014
3			08/12/2014
2			08/12/2014
2			09/04/2014
2			09/06/2014
2			09/08/2014
2			10/05/2014
2			10/05/2014
3			10/06/2014
3			10/08/2014
2			10/08/2014
2			10/09/2014
1			10/11/2014
3			11/04/2014
3			11/04/2014
2			11/05/2014
2			11/08/2014
2			11/08/2014
2			11/11/2014
1			12/05/2014
3			12/05/2014
1			12/06/2014
2			12/07/2014
3			12/08/2014
2			12/08/2014
2			12/08/2014
2			12/09/2014
2			12/10/2014
3			12/11/2014
3			13/04/2014
3			13/05/2014
2			13/05/2014
2			13/07/2014
2			13/07/2014
2			13/11/2014
3			14/04/2014
1			14/05/2014
2			14/07/2014
3			14/08/2014
2			14/10/2014
1			14/10/2014
2			14/10/2014
2			14/11/2014
1			14/11/2014
2			15/05/2014
2			15/06/2014
2			15/08/2014
2			15/09/2014
2			15/10/2014
2			15/10/2014
1			15/10/2014
3			15/11/2014
2			15/11/2014
1			16/04/2014
2			16/05/2014
2			16/08/2014
2			16/09/2014
3			16/09/2014
3			17/04/2014
1			17/04/2014
2			17/04/2014
2			17/04/2014
2			17/05/2014
1			17/05/2014
2			17/06/2014
1			17/06/2014
2			17/07/2014
1			17/07/2014
1			17/07/2014
2			17/09/2014
2			17/09/2014
1			17/10/2014
1			17/11/2014
3			18/04/2014
2			18/04/2014
2			18/04/2014
1			18/07/2014
2			18/07/2014
3			18/09/2014
2			18/09/2014
2			18/10/2014
2			18/11/2014
1			19/04/2014
2			19/05/2014
2			19/05/2014
2			19/06/2014
2			19/08/2014
2			19/08/2014
1			19/09/2014
1			19/11/2014
1			19/11/2014
1			20/05/2014
2			20/05/2014
3			20/06/2014
1			20/10/2014
2			20/10/2014
3			21/04/2014
3			21/05/2014
2			21/05/2014
3			21/05/2014
1			21/08/2014
1			21/08/2014
1			21/08/2014
2			22/05/2014
3			22/05/2014
3			22/07/2014
3			22/08/2014
2			22/08/2014
2			22/09/2014
1			22/10/2014
3			22/10/2014
2			22/10/2014
3			23/04/2014
1			23/06/2014
1			23/07/2014
3			23/07/2014
3			23/08/2014
1			23/10/2014
2			24/05/2014
2			24/07/2014
2			24/08/2014
3			24/11/2014
2			24/11/2014
1			25/04/2014
2			25/07/2014
2			25/08/2014
2			25/08/2014
2			25/09/2014
1			25/11/2014
3			25/11/2014
3			26/05/2014
3			26/06/2014
3			26/08/2014
1			26/09/2014
2			26/11/2014
2			27/08/2014
2			27/09/2014
3			27/10/2014
2			28/04/2014
2			28/05/2014
3			28/06/2014
3			28/07/2014
3			28/07/2014
3			28/08/2014
1			28/09/2014
3			28/10/2014
2			28/11/2014
1			29/04/2014
2			29/06/2014
1			29/07/2014
3			29/07/2014
2			29/08/2014
3			29/10/2014
2			29/10/2014
2			30/04/2014
3			30/04/2014
1			30/05/2014
1			30/05/2014
2			30/07/2014
2			30/07/2014
3			30/07/2014
2			30/07/2014
3			30/10/2014
2			31/05/2014
2			31/07/2014
2			31/10/2014
2
2
2
1
2
1
1
3
1
3
2
2
2
2
3
2
3
3
2
2
2
3
2
2
2
2
2
2
2
3
2
3
2
3
3
2
2
2
2
3
1
2
2
3
2
2
2
3
2
2
3
3
1
2
3
3
2
3
3
1
1
2
2
2
2
2
3
2
2
2
3
2
3
2
3
2
3
3
3
2
3
2
2
2
3
2
3
2
2
1
2
2
2
3
2
1
2
3
